# Supplementary material for: Comprehensive Analysis of 5-Methylcytosine (m5C) Regulators and the Immune Microenvironment in Pancreatic Adenocarcinoma to Aid Immunotherapy
Source: Front Oncol. 2022 Mar 31;12:851766. doi: 10.3389/fonc.2022.851766 (PMC9009261; doi:10.3389/fonc.2022.851766)
Supplement: Supplementary file 6 [file Table_1.xlsx]

## Sheet: Sheet1
In the Excel file, Sheet1 lists all datasets used in the present study, the URL and the main function. Sheet2 lists the expression level of m5C regulators in GSE62165 in Figure2. Sheet3 lists the correlation of m5C clusters, gene clusters, status, cohorts, immune infiltration and m5C scores in the integrated dataset. Sheet4 lists 1720 differentially expressed genes (DEGs) in Figure4. Sheet5 lists…
Datasets resources
Datasets	url link
GSE28735	https://www.ncbi.nlm.nih.gov/geo/query/acc.cgi?acc=GSE28735	Training cohort
GSE57495	https://www.ncbi.nlm.nih.gov/geo/query/acc.cgi?acc=GSE57495	Training cohort
GSE62452	https://www.ncbi.nlm.nih.gov/geo/query/acc.cgi?acc=GSE62452	Training cohort
TCGA-PAAD	https://portal.gdc.cancer.gov/projects/TCGA-PAAD	Training cohort and validation cohort
ICGC-AU	https://dcc.icgc.org/search?donors=%7B%22from%22:1,%22size%22:50%7D&filters=%7B%22donor%22:%7B%22primarySite%22:%7B%22is%22:%5B%22Pancreas%22%5D%7D%7D%7D	Training cohort and validation cohort
ICGC-CA	https://dcc.icgc.org/search?donors=%7B%22from%22:1,%22size%22:50%7D&filters=%7B%22donor%22:%7B%22primarySite%22:%7B%22is%22:%5B%22Pancreas%22%5D%7D%7D%7D	Training cohort and validation cohort
MTAB-6143	https://www.ebi.ac.uk/arrayexpress	Training cohort
GSE61625	https://www.ncbi.nlm.nih.gov/geo/query/acc.cgi?acc=GSE61625	To predict the immunotherapy response
GSE62165	https://www.ncbi.nlm.nih.gov/geo/query/acc.cgi?acc=GSE62165	To examine the m5C regulator mRNA expression
Human Protein Atlas (HPA) database	http://www.proteinatlas.org/	To examine the m5C regulator protein expression
cBioPortal database	http://www.cbioportal.org/	To examine the genetic alteration of m5C regulators

## Sheet: Sheet2
	Figure1 m5C regulators expression
	group	NSUN5	NSUN2	NSUN4	DNMT3A	YBX2	DNMT3B	NSUN6	NSUN7	TRDMT1	DNMT1	NSUN3	YBX1
GSM1520739	normal	5.21624	6.51231	5.3835	5.02487	4.12799	5.30091	7.61541	5.60134	5.06803	6.89414	6.66462	12.0697
GSM1520750	normal	5.63526	6.90778	6.70707	5.01656	3.75504	5.67639	8.64092	6.96879	4.44935	7.03196	5.93599	12.1133
GSM1520762	normal	5.16025	5.9794	6.21596	4.58393	3.6823	4.63879	8.45834	5.13568	4.78907	7.19151	6.21145	12.0525
GSM1520777	normal	5.36681	7.03397	6.68406	5.47993	4.23995	6.31088	8.59242	5.9826	4.57411	6.84136	6.48432	12.0471
GSM1520784	normal	5.61312	6.05717	5.36254	5.62376	3.92339	5.71414	7.55814	4.72624	4.73514	5.5714	5.95327	12.0742
GSM1520808	normal	5.39268	6.21501	6.36022	5.21487	3.60255	5.53796	7.87886	6.02869	4.5833	6.96848	6.41484	12.0717
GSM1520824	normal	5.27075	6.12985	6.3955	4.90958	3.61377	5.68869	8.4195	6.07855	4.90229	5.87846	6.01123	12.1662
GSM1520842	normal	5.63736	6.6804	6.17147	5.33299	4.00656	6.69999	8.91908	7.1811	4.29786	6.82655	6.69566	12.0173
GSM1520845	normal	6.18308	7.29915	5.42916	5.77488	3.91862	4.27079	7.72133	3.26876	4.19345	8.14122	6.38203	12.235
GSM1520849	normal	5.79487	6.49127	6.03738	5.03755	4.18626	5.50137	8.25573	5.73651	4.47251	5.43861	6.04236	12.0414
GSM1520855	normal	5.92606	7.13919	6.77636	5.35161	4.4415	5.79855	8.38102	6.32244	4.35846	5.70562	6.00934	12.1819
GSM1520860	normal	5.7056	6.69235	6.22774	4.72952	3.93081	5.175	8.25483	6.49132	4.64661	5.91111	6.54722	12.1412
GSM1520865	normal	5.07278	6.54406	6.31874	5.5465	3.77795	5.80566	8.95835	6.84024	4.32177	6.70563	5.92976	12.1731
GSM1520738	tumor	6.22341	7.14614	6.12962	5.3088	3.76546	4.09313	7.24359	2.99513	5.01805	8.25204	6.44292	12.4684
GSM1520740	tumor	5.44899	7.13424	6.08795	5.72312	4.32826	3.95804	8.13234	3.48399	3.91981	8.46824	6.80783	12.5611
GSM1520741	tumor	5.67296	7.26835	6.08795	5.90676	3.46642	4.23479	6.99195	4.57589	4.83004	7.76515	6.60108	12.0782
GSM1520742	tumor	5.94289	6.89989	5.96582	6.33489	3.50184	5.11811	7.45091	4.00118	4.33477	8.7711	6.07541	12.2842
GSM1520743	tumor	5.61924	6.9619	5.68704	5.87307	3.47056	4.08368	6.92436	3.33176	4.55419	8.02889	5.75141	11.8145
GSM1520744	tumor	6.00944	7.54179	6.34834	6.29659	3.4618	4.886	7.56458	4.28791	4.34087	8.58668	6.5824	12.532
GSM1520745	tumor	5.73194	7.06498	5.6011	5.71124	3.63242	4.20499	6.9745	3.95031	4.68229	7.93644	6.72221	12.1023
GSM1520746	tumor	6.24111	7.6696	6.47524	6.26886	3.68973	3.98679	6.32792	4.6807	4.25512	8.05094	6.28411	12.6498
GSM1520747	tumor	6.17846	7.45738	6.01467	6.03417	3.65504	3.87665	7.10249	3.58017	4.50385	7.67414	7.13705	12.3677
GSM1520748	tumor	5.24932	7.53745	6.63883	5.42787	3.56787	4.1016	7.58484	4.26815	4.87276	8.29925	5.83191	12.2359
GSM1520749	tumor	5.85943	7.59796	6.49956	6.01918	3.71448	4.59121	7.3982	4.87214	4.68229	7.72784	6.49571	12.1567
GSM1520751	tumor	6.86015	7.96557	5.92537	5.71864	4.04397	4.52003	7.89773	3.23198	4.67918	8.68301	6.78574	12.2081
GSM1520752	tumor	5.97762	7.37128	6.06996	6.56606	3.25979	4.35417	7.5257	4.82249	4.49454	9.00909	6.58228	12.3565
GSM1520753	tumor	5.82197	7.73558	6.17273	5.9306	3.40312	4.66641	6.66221	4.14205	4.66687	8.29078	6.46759	12.4606
GSM1520754	tumor	5.35017	6.95733	5.9117	6.39615	3.89088	4.82293	7.28166	4.27383	4.52172	7.02405	6.17449	12.2439
GSM1520755	tumor	6.4719	7.48086	5.98397	7.08412	3.40976	4.58881	7.31317	4.08079	4.09071	8.5123	6.42601	11.858
GSM1520756	tumor	5.7336	7.01693	6.23696	6.15713	3.24713	4.57056	7.72285	3.74248	4.71167	7.97212	6.23698	12.1602
GSM1520757	tumor	5.40315	6.82201	5.44342	5.94231	3.36632	4.0299	7.03027	3.81613	4.86132	7.52758	6.52732	12.198
GSM1520758	tumor	5.48698	6.85422	6.09397	5.74091	3.2252	4.10431	7.16953	5.61607	4.6433	7.44251	6.37095	12.2894
GSM1520759	tumor	5.36975	6.97417	5.86124	6.12177	3.67714	4.17539	7.63276	4.0273	5.0463	8.01055	6.50695	12.1672
GSM1520760	tumor	5.91761	7.18976	5.97694	5.9954	3.39562	4.43777	7.09096	4.71661	4.11841	8.37252	6.45758	12.3125
GSM1520761	tumor	5.86226	7.4789	6.00196	6.97678	3.48021	4.31968	7.72723	3.33561	4.45137	8.54252	7.61191	12.5243
GSM1520763	tumor	5.368	7.00167	5.69954	5.52955	3.76926	4.05165	6.90529	4.82426	4.99982	7.24811	6.3435	12.1164
GSM1520764	tumor	5.59931	7.65052	6.16064	6.12709	3.60096	4.06857	8.08972	3.08575	4.89628	8.28867	6.3748	12.2441
GSM1520765	tumor	6.33526	8.22396	6.44759	5.4534	3.83497	3.7098	7.17768	3.52608	3.8625	8.39889	6.366	12.3911
GSM1520766	tumor	6.06246	7.59334	6.23029	6.37931	3.41628	4.24611	7.54901	3.68442	4.81646	8.47597	6.54122	12.2257
GSM1520767	tumor	5.8249	7.1286	6.07681	6.33105	3.71967	4.67351	7.10151	5.20168	4.69429	7.81865	6.40292	12.3364
GSM1520768	tumor	6.44575	8.89289	5.37894	6.43266	3.89267	4.63674	6.37203	4.31961	4.48197	8.32228	6.72839	12.4376
GSM1520769	tumor	6.41718	7.64709	5.2325	7.71252	3.51656	4.46955	6.00959	3.86933	4.59907	8.06903	6.07123	11.7725
GSM1520770	tumor	6.05462	7.59587	6.08129	6.54103	3.3242	4.26707	7.5253	3.725	4.9455	8.4507	6.24746	12.3446
GSM1520771	tumor	6.10927	7.38501	6.12754	6.46421	3.38527	4.60298	6.66957	3.87914	5.04369	7.35179	6.88565	12.4159
GSM1520772	tumor	5.94427	7.11885	5.99979	6.14633	3.39538	4.41732	7.0547	3.78585	4.80871	7.91313	7.00837	12.3178
GSM1520773	tumor	5.73051	8.08911	6.23151	6.44738	3.64134	4.35724	7.22672	4.74805	4.93195	7.56446	6.73139	12.0846
GSM1520774	tumor	5.43652	7.47596	6.63705	6.13524	3.35818	4.16457	7.2624	3.7578	3.96057	8.03701	6.368	12.2021
GSM1520775	tumor	6.11222	7.45805	6.5311	5.87999	3.53391	3.6265	6.76351	3.2526	4.16663	9.99715	6.65463	12.0482
GSM1520776	tumor	5.62032	6.9571	5.88102	6.0031	3.23959	3.92187	6.37995	3.20566	4.34141	7.71938	6.40925	12.1835
GSM1520778	tumor	6.29433	7.99849	5.75094	6.32811	3.51723	4.93838	7.64108	4.7977	4.82264	7.50172	6.4559	11.8375
GSM1520779	tumor	5.69414	6.92167	5.52839	6.2403	3.12321	3.96815	6.88281	4.3058	4.75568	7.48535	6.42842	12.1859
GSM1520780	tumor	6.08803	7.36167	6.34809	6.27318	3.5449	4.11424	7.08634	4.77087	4.7236	7.7062	6.36683	12.2494
GSM1520781	tumor	6.02598	7.31474	6.12685	6.42937	4.0566	4.21619	6.38311	4.11041	5.03757	7.23183	6.42299	12.442
GSM1520782	tumor	6.06975	7.3765	6.484	6.59724	3.47174	4.916	7.73975	5.84352	4.24664	7.4742	6.4495	12.2499
GSM1520783	tumor	6.57911	7.37943	5.77445	6.60437	3.39198	4.69414	7.6299	4.49106	4.14846	8.19963	6.50555	12.1998
GSM1520785	tumor	5.89061	7.36135	5.66341	5.66389	3.48211	4.45661	7.03002	3.93968	4.58774	8.28016	6.69096	12.0909
GSM1520786	tumor	5.96019	7.28838	6.22698	6.37202	3.18486	4.90599	7.23402	4.02466	4.50749	7.7612	6.63467	12.2823
GSM1520787	tumor	6.12579	7.3666	5.77667	5.9239	3.45811	3.98368	6.12386	4.75606	4.33594	7.58292	6.59767	12.3762
GSM1520788	tumor	6.69364	7.65815	5.48553	5.80224	3.58464	4.40226	6.45821	3.53139	4.62965	8.18921	7.07481	11.7854
GSM1520789	tumor	6.17157	7.70667	6.53713	6.10911	3.46322	4.39122	7.41994	5.50418	4.60362	8.10653	6.54392	12.322
GSM1520790	tumor	5.46819	6.89132	5.68841	6.16663	3.44087	4.15003	7.61565	3.91727	5.0857	8.26373	6.56635	12.5238
GSM1520791	tumor	5.69086	6.98899	5.94483	5.92763	3.72302	4.31785	7.2216	4.23678	5.03603	7.64122	6.28612	12.2295
GSM1520792	tumor	5.7332	7	5.75685	6.1174	3.62799	4.04689	6.75154	4.04102	4.97849	7.87114	6.30198	12.2649
GSM1520793	tumor	5.66861	7.39713	6.18717	6.57561	3.39784	5.12202	7.40554	4.29381	4.47257	8.59025	6.50074	12.3586
GSM1520794	tumor	5.62011	7.0961	6.03908	5.9403	3.36818	4.13261	7.00614	3.88547	5.01128	7.75346	6.49551	12.2928
GSM1520795	tumor	5.99838	6.87049	5.26806	5.40103	3.23048	3.89957	6.54728	3.12596	5.22084	7.68168	6.55259	12.2993
GSM1520796	tumor	6.20198	7.32694	5.52298	6.22705	3.38203	4.61218	7.06632	4.58033	4.64553	7.5311	6.62592	12.1085
GSM1520797	tumor	5.45202	7.00724	6.37542	6.51331	3.57238	4.59446	7.98713	5.23117	3.96916	8.20412	5.73354	12.0016
GSM1520798	tumor	6.1823	6.6158	6.15942	6.17456	3.48329	4.37198	6.77472	4.34843	4.82565	7.61789	6.25673	12.3224
GSM1520799	tumor	5.97866	7.0094	6.04604	6.23994	3.56754	4.24069	6.77923	4.17942	5.02921	7.7338	6.29761	12.274
GSM1520800	tumor	6.33277	7.16221	5.65873	6.97753	3.34558	4.27436	7.61652	4.96702	4.52634	8.48136	6.68963	12.2571
GSM1520801	tumor	6.15001	8.4022	6.50123	7.32772	3.31076	4.4145	7.49393	4.55641	4.84197	7.27367	6.8743	12.609
GSM1520802	tumor	5.74749	7.47185	5.99889	6.29576	3.2224	4.26318	6.81803	4.88624	4.70077	7.6051	6.29732	12.1731
GSM1520803	tumor	5.96761	6.19275	5.84471	6.18761	3.29207	3.69831	6.33352	5.30813	4.98073	7.73236	6.29558	12.1106
GSM1520804	tumor	5.93664	7.21534	6.08795	6.02502	3.37647	4.37634	8.07656	3.33424	4.17706	8.27209	6.49324	12.2571
GSM1520805	tumor	5.73003	7.18714	5.6902	5.69019	3.44864	4.13186	6.89222	4.13036	5.15184	8.09407	6.67243	12.3935
GSM1520806	tumor	6.3787	7.92747	5.99883	6.05547	3.16774	4.12845	7.06255	4.26481	5.04397	7.45743	6.14628	12.2699
GSM1520807	tumor	5.97063	7.84149	6.25627	6.51991	3.3327	4.44074	7.57014	4.67842	4.24067	8.1649	6.65619	12.496
GSM1520809	tumor	6.57976	7.52966	6.05941	6.13927	3.66714	4.23038	6.77404	4.85993	4.77768	8.13388	6.80587	12.1947
GSM1520810	tumor	5.76326	7.61137	6.45667	6.07615	3.38992	3.89848	6.80023	5.15868	4.94753	7.31294	6.73643	12.2715
GSM1520811	tumor	5.86226	7.23826	6.4959	5.82334	3.59985	4.33352	7.8467	4.55505	4.67237	7.97639	6.17014	12.0075
GSM1520812	tumor	5.90721	7.41567	6.06382	6.10431	3.68341	4.28996	6.26125	5.65789	4.74009	7.24598	6.25258	12.0514
GSM1520813	tumor	5.53442	7.1781	6.28061	6.25746	3.50459	5.02708	8.05613	5.31118	4.41286	8.10975	6.18722	12.209
GSM1520814	tumor	5.62857	7.81319	6.12032	6.0261	3.40644	4.04825	6.88725	3.19186	4.39776	7.72537	6.52871	12.2584
GSM1520815	tumor	5.45603	6.80309	6.43563	5.70863	3.94362	4.35661	7.65159	5.13442	4.98686	7.18574	6.79751	12.3883
GSM1520816	tumor	6.40862	7.47996	6.32871	6.04621	3.4788	4.33141	7.44297	3.42487	4.49974	8.60616	6.56927	12.2631
GSM1520817	tumor	6.59789	8.00117	6.70044	6.3363	3.42507	4.10619	6.65601	3.46811	4.94509	7.52504	6.66447	12.4169
GSM1520818	tumor	5.79621	7.27901	6.11402	6.2228	3.52377	5.21825	8.12775	5.85159	4.09629	7.14781	6.81032	12.0131
GSM1520819	tumor	6.02301	8.47073	5.71682	6.21444	4.06882	4.28566	7.1465	3.09774	5.03668	8.78476	6.33021	12.9108
GSM1520820	tumor	6.04068	7.58411	6.07803	6.37049	3.55764	4.52364	7.58066	5.15003	4.6755	7.90075	6.56504	11.8115
GSM1520821	tumor	5.64171	7.16071	6.27748	6.29789	3.52314	4.72204	7.50346	3.65016	5.05922	7.54589	6.76904	12.2341
GSM1520822	tumor	5.64936	7.25206	6.78911	6.17855	3.60203	4.52517	8.50764	5.36985	4.368	7.74727	7.04128	11.7722
GSM1520823	tumor	5.61496	7.41571	6.16439	6.36043	3.20159	4.03742	6.29905	4.53325	5.15443	7.22992	6.34868	12.5392
GSM1520825	tumor	6.14695	7.63113	6.17482	5.6379	3.4188	4.54481	7.7563	4.80616	5.04838	7.49433	6.5104	12.2037
GSM1520826	tumor	6.30142	7.26487	5.91523	6.16547	4.16207	4.71289	7.36269	3.34034	4.1507	8.26632	7.10228	12.2609
GSM1520827	tumor	5.74382	6.39298	5.99185	5.91807	3.46131	4.70962	7.56763	5.98547	4.59679	7.62217	6.87098	12.1432
GSM1520828	tumor	5.89262	7.8374	6.97904	6.40552	3.48776	3.98363	7.21936	3.48876	4.19882	8.01362	6.33857	12.6618
GSM1520829	tumor	5.70132	7.37378	6.05262	6.27881	3.11269	4.38668	6.84299	3.52206	5.22697	6.93911	6.34086	12.2911
GSM1520830	tumor	5.60921	6.61347	6.7239	6.47765	3.13413	5.25237	7.61216	5.86557	4.19412	7.81157	6.61029	11.9465
GSM1520831	tumor	5.80888	6.97769	6.40509	5.57778	3.28263	4.40001	7.34918	4.65411	4.69197	7.81876	5.97427	12.4102
GSM1520832	tumor	6.11397	7.1297	5.76638	6.31606	3.06016	5.18383	7.3528	4.04265	4.71657	8.05246	6.12322	12.1331
GSM1520833	tumor	5.94105	8.00812	6.26899	6.31014	3.25825	4.22192	6.78453	3.54872	4.85938	7.87578	6.37895	12.4405
GSM1520834	tumor	5.56706	7.19519	6.15108	6.3016	3.76599	4.55321	6.90533	3.73863	5.03208	7.23888	6.46333	12.3468
GSM1520835	tumor	5.89	7.29254	5.63777	5.95319	3.88601	4.23854	7.64838	3.93255	5.15953	7.73147	5.73988	12.3022
GSM1520836	tumor	5.70923	7.03371	5.62861	5.83673	3.4732	4.13634	7.02787	3.9299	5.48258	7.68245	6.55025	12.3069
GSM1520837	tumor	5.51953	6.26789	6.25294	5.49575	4.08083	5.53236	7.71705	5.3405	4.94863	5.93898	6.41999	12.2338
GSM1520838	tumor	5.96946	7.35621	5.92574	5.66358	3.1817	4.35878	8.0158	4.57646	4.96214	8.22094	6.67999	11.9865
GSM1520839	tumor	6.07272	6.80855	5.80941	6.39969	3.16453	3.95538	6.45869	3.53394	4.69708	8.02256	6.59237	12.5139
GSM1520840	tumor	5.47864	6.9401	6.2338	5.76997	3.69064	5.05667	7.24845	5.52137	4.88156	6.55156	6.7215	12.2111
GSM1520841	tumor	5.91305	7.43873	5.83775	5.99717	3.307	4.81993	8.12652	4.00418	4.30601	8.05715	6.38841	12.2441
GSM1520843	tumor	6.15043	7.83384	5.62398	6.78336	3.62008	4.03497	7.05391	4.17248	5.14962	7.25294	6.58052	11.8434
GSM1520844	tumor	5.89417	8.2476	6.08795	6.4908	3.78085	4.27993	6.47841	4.72491	4.39598	7.7836	6.50453	12.694
GSM1520846	tumor	5.36557	6.39039	5.90654	5.97088	3.44665	4.26616	7.38594	4.4027	5.2423	7.66132	6.36646	12.3501
GSM1520847	tumor	5.66796	7.75541	5.98305	7.01807	3.12904	4.54905	6.96535	4.5782	4.98574	6.84976	6.81984	12.8265
GSM1520848	tumor	5.81555	7.34378	6.92001	6.24309	3.41532	4.51188	7.36695	5.266	4.44751	7.75086	6.49575	12.569
GSM1520850	tumor	5.37048	7.44587	5.86092	6.11269	3.17515	4.51923	6.78551	3.95439	5.25347	6.90609	6.48971	12.4522
GSM1520851	tumor	5.80784	7.60502	6.66369	6.55993	3.35958	4.79146	8.01247	5.63779	4.44105	8.24697	6.3031	12.3607
GSM1520852	tumor	5.6783	7.28094	5.97724	6.68496	3.3216	4.39946	6.85949	3.40399	5.32068	7.35	7.04892	12.4613
GSM1520853	tumor	5.66686	7.93452	5.98662	6.06212	3.18738	4.30554	7.25997	5.62748	4.79914	7.50186	6.65569	12.4372
GSM1520854	tumor	5.96841	7.61171	6.27002	6.81261	3.15417	4.84251	7.91888	4.80206	4.12655	8.12082	6.33315	12.3954
GSM1520856	tumor	5.56113	7.04491	5.75982	6.00045	3.14385	4.33671	6.8432	4.87665	4.94031	7.89311	6.49854	12.4856
GSM1520857	tumor	5.73384	6.5602	5.34555	6.12597	3.39151	4.30488	7.09082	4.11136	4.99687	7.20647	6.36747	11.9331
GSM1520858	tumor	5.85482	7.66338	6.39907	6.37811	3.25604	5.47365	7.76394	5.20217	4.73847	7.37854	6.13134	11.9002
GSM1520859	tumor	5.52125	7.47865	6.30384	6.10946	3.3138	4.66584	6.14963	4.27377	5.02524	7.19796	6.38251	12.143
GSM1520861	tumor	6.23835	7.29327	6.40679	6.24639	3.57687	3.51904	7.93123	2.68218	4.46813	6.4565	7.06152	12.4685
GSM1520862	tumor	6.57049	7.76132	5.99272	7.12846	3.75926	4.41276	8.05915	3.57516	4.17481	8.66008	6.33535	12.303
GSM1520863	tumor	6.22098	7.50299	6.28908	6.12787	3.44059	3.86595	7.63942	5.24386	4.94379	7.38561	6.32391	12.6841
GSM1520864	tumor	5.61383	6.76598	6.1771	6.09539	3.39569	3.98478	7.30177	4.49963	4.75141	7.06445	6.93414	12.1488
GSM1520866	tumor	5.82583	7.83355	6.22823	6.50781	3.40949	4.37768	6.36108	4.36771	4.39592	7.32455	6.72182	12.5151
GSM1520867	tumor	5.96697	6.8084	6.54276	5.78074	3.8792	6.13766	8.59838	6.77121	4.48077	7.02297	6.26339	12.1744
GSM1520868	tumor	5.76715	7.84297	6.13732	6.05688	3.86052	3.81684	6.86989	3.56142	4.92095	7.04503	6.73948	12.3064

## Sheet: Sheet3
Correlation of cluster, gene clusters, status, immune infiltration and m5C score
barcode	Gene.cluster	cluster	status.y	cohort	Immune_infiltration	pca1.A	pca1.B	m5C.score	riskgroup
DO221539-SP125703	B	cluster 1	ALIVE	ICGC_AU	Median infiltration	-0.429065	4.78417	-5.21323	low
DO221540-SP125807	C	cluster 1	DEAD	ICGC_AU	Median infiltration	-1.92371	-1.26778	-0.655928	low
DO221541-SP125713	C	cluster 1	DEAD	ICGC_AU	Low infiltration	10.2692	-0.393072	10.6622	high
DO221542-SP125769	B	cluster 3	ALIVE	ICGC_AU	High infiltration	-8.00208	11.6214	-19.6234	low
DO221543-SP125722	C	cluster 1	ALIVE	ICGC_AU	Median infiltration	-7.89897	-4.46562	-3.43335	low
DO221544-SP125804	A	cluster 1	ALIVE	ICGC_AU	Low infiltration	8.78835	0.191233	8.59712	high
DO221545-SP125778	C	cluster 3	ALIVE	ICGC_AU	Median infiltration	-1.36753	-0.472574	-0.894955	low
DO221546-SP125784	C	cluster 1	DEAD	ICGC_AU	Median infiltration	2.73775	3.22957	-0.491821	low
DO224575-SP133555	C	cluster 2	DEAD	ICGC_AU	Low infiltration	-16.2428	-11.9554	-4.2874	low
DO224575-SP191680	C	cluster 3	DEAD	ICGC_AU	Low infiltration	17.7301	-3.25202	20.9821	high
DO224633-SP197362	C	cluster 1	DEAD	ICGC_AU	Median infiltration	-15.1856	-3.19474	-11.9909	low
DO224642-SP197366	C	cluster 1	DEAD	ICGC_AU	High infiltration	-4.72782	-0.622411	-4.10541	low
DO224648-SP133708	B	cluster 3	DEAD	ICGC_AU	Median infiltration	-2.9358	6.58359	-9.51939	low
DO224656-SP133731	A	cluster 1	DEAD	ICGC_AU	Median infiltration	10.0489	5.03034	5.01858	high
DO224688-SP133764	A	cluster 1	DEAD	ICGC_AU	Median infiltration	10.4549	-1.39823	11.8531	high
DO224698-SP133784	C	cluster 1	DEAD	ICGC_AU	High infiltration	-13.4074	-4.77929	-8.62808	low
DO224705-SP133802	B	cluster 3	DEAD	ICGC_AU	Median infiltration	2.48848	7.97897	-5.49048	low
DO224712-SP133812	B	cluster 3	DEAD	ICGC_AU	Median infiltration	0.644364	9.02188	-8.37751	low
DO224714-SP133823	B	cluster 1	DEAD	ICGC_AU	Low infiltration	-4.60896	6.6327	-11.2417	low
DO224714-SP192363	C	cluster 1	DEAD	ICGC_AU	Low infiltration	-1.59414	-12.4669	10.8728	high
DO224719-SP133832	C	cluster 3	DEAD	ICGC_AU	Median infiltration	-9.36507	-3.68141	-5.68366	low
DO224724-SP133848	B	cluster 1	DEAD	ICGC_AU	Median infiltration	-10.6039	1.33161	-11.9355	low
DO224724-SP192364	C	cluster 1	DEAD	ICGC_AU	Low infiltration	1.82868	-5.31734	7.14602	high
DO224734-SP133858	C	cluster 1	DEAD	ICGC_AU	Low infiltration	-5.28925	-4.03929	-1.24996	low
DO224740-SP133866	A	cluster 1	DEAD	ICGC_AU	Median infiltration	3.85099	-5.34335	9.19433	high
DO224745-SP133874	B	cluster 3	DEAD	ICGC_AU	Median infiltration	12.7137	13.263	-0.549342	low
DO224745-SP197552	C	cluster 1	DEAD	ICGC_AU	Low infiltration	5.24612	-12.1146	17.3608	high
DO224750-SP133884	C	cluster 3	DEAD	ICGC_AU	Median infiltration	-9.99161	-8.34825	-1.64336	low
DO224752-SP133895	C	cluster 1	ALIVE	ICGC_AU	Low infiltration	-13.8834	-17.0312	3.14776	high
DO224758-SP133908	A	cluster 2	DEAD	ICGC_AU	Median infiltration	-6.12115	2.07665	-8.1978	low
DO224758-SP197558	C	cluster 1	DEAD	ICGC_AU	Low infiltration	3.61603	-6.2816	9.89762	high
DO224764-SP133914	C	cluster 2	ALIVE	ICGC_AU	Low infiltration	-2.34433	-8.78243	6.4381	high
DO224767-SP133925	C	cluster 2	DEAD	ICGC_AU	Low infiltration	-5.0897	-8.97745	3.88774	high
DO224770-SP133937	C	cluster 1	ALIVE	ICGC_AU	Low infiltration	-4.6066	-4.72116	0.114557	low
DO224776-SP133946	A	cluster 1	DEAD	ICGC_AU	Low infiltration	-4.60994	-7.99759	3.38766	high
DO224776-SP197568	C	cluster 1	DEAD	ICGC_AU	Low infiltration	2.24608	-6.00591	8.25199	high
DO224779-SP133951	C	cluster 1	DEAD	ICGC_AU	Low infiltration	-2.33342	-5.22716	2.89375	high
DO224782-SP133956	B	cluster 2	DEAD	ICGC_AU	Low infiltration	0.313926	6.78071	-6.46678	low
DO224784-SP133962	A	cluster 1	DEAD	ICGC_AU	Low infiltration	-14.0361	-10.8346	-3.20155	low
DO227531-SP192391	B	cluster 3	DEAD	ICGC_AU	Median infiltration	7.68102	6.55718	1.12384	low
DO227531-SP192396	A	cluster 1	DEAD	ICGC_AU	High infiltration	-10.1782	-2.65582	-7.52237	low
DO227531-SP197681	C	cluster 3	DEAD	ICGC_AU	Median infiltration	3.79895	3.70608	0.0928722	low
DO227544-SP192398	B	cluster 1	DEAD	ICGC_AU	Median infiltration	-9.00401	7.93513	-16.9391	low
DO227544-SP192399	A	cluster 2	DEAD	ICGC_AU	High infiltration	-8.41561	3.93255	-12.3482	low
DO227544-SP197688	B	cluster 1	DEAD	ICGC_AU	Low infiltration	-2.77959	8.84954	-11.6291	low
DO227558-SP192404	B	cluster 1	DEAD	ICGC_AU	Median infiltration	-3.54519	0.0595625	-3.60475	low
DO227558-SP197700	B	cluster 1	DEAD	ICGC_AU	Median infiltration	-3.37498	5.22669	-8.60167	low
DO227564-SP192410	B	cluster 1	DEAD	ICGC_AU	Median infiltration	-7.33729	-0.133657	-7.20363	low
DO227564-SP197712	B	cluster 1	DEAD	ICGC_AU	Median infiltration	-1.98784	2.94675	-4.9346	low
DO227570-SP192412	B	cluster 1	DEAD	ICGC_AU	Low infiltration	-3.32216	1.40057	-4.72272	low
DO227570-SP192413	C	cluster 1	DEAD	ICGC_AU	Low infiltration	0.732184	1.68791	-0.955728	low
DO227570-SP197716	C	cluster 1	DEAD	ICGC_AU	Low infiltration	-9.36454	-7.20904	-2.1555	low
DO227581-SP192351	A	cluster 1	DEAD	ICGC_AU	High infiltration	-9.1423	1.66063	-10.8029	low
DO227596-SP192353	B	cluster 1	DEAD	ICGC_AU	Low infiltration	-2.35825	1.90668	-4.26493	low
DO227604-SP197538	A	cluster 1	DEAD	ICGC_AU	High infiltration	0.966453	7.82109	-6.85464	low
DO227633-SP197544	B	cluster 3	DEAD	ICGC_AU	High infiltration	-3.87644	13.1383	-17.0147	low
DO227648-SP192365	C	cluster 1	DEAD	ICGC_AU	Low infiltration	-0.573822	-8.34391	7.77009	high
DO227671-SP192371	B	cluster 1	DEAD	ICGC_AU	High infiltration	-3.49954	2.45979	-5.95933	low
DO227684-SP192373	C	cluster 1	DEAD	ICGC_AU	Low infiltration	-0.468673	-7.02499	6.55631	high
DO227687-SP192375	B	cluster 1	DEAD	ICGC_AU	Low infiltration	5.06745	4.98803	0.0794277	low
DO227695-SP192377	A	cluster 1	DEAD	ICGC_AU	Median infiltration	11.8694	2.58676	9.28261	high
DO227704-SP192379	A	cluster 1	DEAD	ICGC_AU	Median infiltration	11.8703	-1.13827	13.0086	high
DO227704-SP197585	C	cluster 1	DEAD	ICGC_AU	Low infiltration	4.74746	-5.31161	10.0591	high
DO227736-SP192385	B	cluster 1	DEAD	ICGC_AU	Median infiltration	9.50895	8.92079	0.588154	low
DO227742-SP192388	A	cluster 1	DEAD	ICGC_AU	Low infiltration	10.419	2.34826	8.07076	high
DO230463-SP197409	B	cluster 3	DEAD	ICGC_AU	Median infiltration	-4.91974	5.46871	-10.3884	low
DO230463-SP197430	B	cluster 3	DEAD	ICGC_AU	Median infiltration	-16.911	3.08259	-19.9936	low
DO230463-SP197443	B	cluster 3	DEAD	ICGC_AU	Median infiltration	5.3356	12.8991	-7.56355	low
DO230463-SP197448	B	cluster 3	DEAD	ICGC_AU	Median infiltration	-10.1565	4.25134	-14.4078	low
DO230463-SP197454	B	cluster 3	DEAD	ICGC_AU	Median infiltration	-0.958769	6.81789	-7.77666	low
DO230463-SP197461	B	cluster 3	DEAD	ICGC_AU	Median infiltration	-24.7792	-5.52024	-19.259	low
DO230463-SP197470	B	cluster 3	DEAD	ICGC_AU	Median infiltration	-5.50577	5.61337	-11.1191	low
DO230463-SP197476	B	cluster 3	DEAD	ICGC_AU	Median infiltration	-3.1706	7.42516	-10.5958	low
DO230464-SP197578	C	cluster 1	DEAD	ICGC_AU	Median infiltration	1.0683	-3.28871	4.35701	high
DO230464-SP197581	B	cluster 1	DEAD	ICGC_AU	Low infiltration	9.26304	7.19932	2.06371	high
DO32829-SP69557	C	cluster 1	DEAD	ICGC_CA	Median infiltration	8.12765	1.74377	6.38388	high
DO32860-SP110737	C	cluster 1	DEAD	ICGC_CA	Median infiltration	1.22417	2.57078	-1.34662	low
DO32863-SP69708	B	cluster 1	DEAD	ICGC_CA	Median infiltration	3.4879	6.71018	-3.22228	low
DO32875-SP69750	A	cluster 1	DEAD	ICGC_CA	Median infiltration	9.33664	5.4048	3.93184	high
DO32878-SP69765	A	cluster 1	DEAD	ICGC_CA	Low infiltration	4.13	0.108856	4.02115	high
DO32887-SP110744	C	cluster 2	DEAD	ICGC_CA	Low infiltration	-7.47614	-9.94777	2.47163	high
DO32900-SP69838	A	cluster 1	DEAD	ICGC_CA	Median infiltration	3.77755	0.338788	3.43876	high
DO32936-SP76160	B	cluster 2	DEAD	ICGC_CA	Low infiltration	2.89761	-1.30847	4.20608	high
DO33091-SP70556	B	cluster 3	DEAD	ICGC_CA	Low infiltration	-10.3335	-3.3239	-7.00959	low
DO33128-SP70661	C	cluster 1	DEAD	ICGC_CA	Median infiltration	2.44515	2.79706	-0.351916	low
DO33168-SP110769	B	cluster 1	DEAD	ICGC_CA	Low infiltration	-10.8516	-0.38056	-10.4711	low
DO33168-SP70820	B	cluster 3	DEAD	ICGC_CA	High infiltration	1.42869	10.5771	-9.14837	low
DO33256-SP72254	C	cluster 1	DEAD	ICGC_CA	Low infiltration	-8.0994	-15.0621	6.96275	high
DO33336-SP72566	B	cluster 1	DEAD	ICGC_CA	Low infiltration	6.12599	8.08612	-1.96013	low
DO33344-SP75865	A	cluster 1	DEAD	ICGC_CA	Median infiltration	3.38138	-0.0288542	3.41023	high
DO33368-SP71464	A	cluster 3	DEAD	ICGC_CA	Median infiltration	10.4326	8.68017	1.75244	high
DO33376-SP75873	B	cluster 3	ALIVE	ICGC_CA	Median infiltration	6.4263	6.53257	-0.106275	low
DO33392-SP75881	C	cluster 1	ALIVE	ICGC_CA	Low infiltration	7.70495	-1.98849	9.69344	high
DO33400-SP71560	C	cluster 1	ALIVE	ICGC_CA	Low infiltration	2.89859	-2.44441	5.343	high
DO33408-SP71584	C	cluster 1	ALIVE	ICGC_CA	Median infiltration	1.38603	2.22891	-0.84288	low
DO33472-SP71742	B	cluster 1	DEAD	ICGC_CA	Median infiltration	2.64579	5.25242	-2.60663	low
DO33480-SP71766	A	cluster 1	ALIVE	ICGC_CA	Median infiltration	-2.63296	0.424059	-3.05702	low
DO33488-SP110780	C	cluster 1	ALIVE	ICGC_CA	Low infiltration	3.76577	2.39536	1.37041	high
DO33512-SP71854	C	cluster 1	DEAD	ICGC_CA	Low infiltration	5.59098	3.49714	2.09384	high
DO33528-SP72230	C	cluster 3	DEAD	ICGC_CA	Low infiltration	-3.57812	-1.42742	-2.1507	low
DO33544-SP71958	C	cluster 1	DEAD	ICGC_CA	Median infiltration	4.66206	1.38115	3.28091	high
DO33552-SP71982	C	cluster 1	ALIVE	ICGC_CA	Low infiltration	1.79849	0.00517566	1.79331	high
DO33600-SP72126	B	cluster 3	ALIVE	ICGC_CA	Low infiltration	0.981275	4.41311	-3.43183	low
DO33632-SP72398	C	cluster 1	DEAD	ICGC_CA	Low infiltration	-2.74595	-11.503	8.75709	high
DO33656-SP72622	B	cluster 3	DEAD	ICGC_CA	Low infiltration	-32.6039	-18.7443	-13.8595	low
DO33984-SP75889	C	cluster 1	ALIVE	ICGC_CA	Median infiltration	2.48462	2.1761	0.308513	low
DO34240-SP74001	B	cluster 1	DEAD	ICGC_CA	Median infiltration	3.76392	7.03461	-3.27069	low
DO34264-SP75689	C	cluster 3	DEAD	ICGC_CA	Low infiltration	7.48625	-0.0854681	7.57171	high
DO34288-SP76025	C	cluster 1	DEAD	ICGC_CA	Low infiltration	3.37045	-0.46695	3.8374	high
DO34312-SP74904	A	cluster 1	DEAD	ICGC_CA	Median infiltration	1.03023	2.51763	-1.4874	low
DO34336-SP110799	A	cluster 1	ALIVE	ICGC_CA	High infiltration	-47.9577	-22.0455	-25.9122	low
DO34368-SP75056	C	cluster 1	DEAD	ICGC_CA	Low infiltration	7.10259	0.531307	6.57128	high
DO34376-SP76113	C	cluster 1	DEAD	ICGC_CA	Low infiltration	4.59252	-4.60963	9.20215	high
DO34432-SP75250	A	cluster 1	DEAD	ICGC_CA	Median infiltration	12.8636	6.6534	6.21015	high
DO34448-SP75442	C	cluster 1	DEAD	ICGC_CA	Median infiltration	7.35122	6.49481	0.856414	low
DO34504-SP110802	A	cluster 3	DEAD	ICGC_CA	Median infiltration	1.015	0.180532	0.834473	low
DO34600-SP75985	B	cluster 1	DEAD	ICGC_CA	Median infiltration	-0.398386	7.40687	-7.80526	low
DO34608-SP76009	A	cluster 1	DEAD	ICGC_CA	Low infiltration	2.73495	-3.46756	6.20251	high
DO34616-SP76065	C	cluster 3	ALIVE	ICGC_CA	Low infiltration	0.463609	-11.4982	11.9618	high
DO34640-SP110823	A	cluster 1	DEAD	ICGC_CA	Median infiltration	2.37632	2.23999	0.136325	low
DO34656-SP76369	C	cluster 1	ALIVE	ICGC_CA	Median infiltration	6.36843	3.44366	2.92478	high
DO34680-SP110788	C	cluster 1	DEAD	ICGC_CA	Median infiltration	-0.309072	-2.27056	1.96148	high
DO34696-SP76523	C	cluster 1	ALIVE	ICGC_CA	Median infiltration	10.6984	4.59898	6.09939	high
DO34720-SP110817	C	cluster 1	ALIVE	ICGC_CA	Median infiltration	1.76294	1.62693	0.136002	low
DO34728-SP110825	B	cluster 3	ALIVE	ICGC_CA	Median infiltration	3.12939	12.1425	-9.01306	low
DO34736-SP76683	C	cluster 1	DEAD	ICGC_CA	Median infiltration	2.51088	-1.91204	4.42292	high
DO34785-SP76851	C	cluster 1	ALIVE	ICGC_CA	Low infiltration	6.48585	0.189195	6.29666	high
DO34793-SP76875	C	cluster 1	DEAD	ICGC_CA	Median infiltration	2.42358	2.30672	0.116865	low
DO34801-SP76899	A	cluster 1	ALIVE	ICGC_CA	Low infiltration	3.45624	-1.94763	5.40387	high
DO34809-SP76923	C	cluster 1	DEAD	ICGC_CA	Median infiltration	2.8346	-3.93297	6.76758	high
DO34817-SP76963	C	cluster 1	ALIVE	ICGC_CA	Median infiltration	4.67424	-0.561468	5.23571	high
DO34849-SP77059	A	cluster 1	DEAD	ICGC_CA	Median infiltration	-1.10289	-0.814924	-0.287967	low
DO34905-SP77211	B	cluster 3	ALIVE	ICGC_CA	Median infiltration	5.28851	8.2944	-3.00588	low
DO34945-SP77403	B	cluster 1	DEAD	ICGC_CA	Median infiltration	-0.997768	8.7765	-9.77427	low
DO34961-SP77459	A	cluster 1	DEAD	ICGC_CA	Low infiltration	-4.46023	-10.7295	6.26925	high
DO35082-SP117323	B	cluster 1	DEAD	ICGC_AU	Median infiltration	13.5386	12.5947	0.94388	low
DO35083-SP125746	C	cluster 3	ALIVE	ICGC_AU	Low infiltration	-3.60002	-4.82443	1.22442	high
DO35085-SP125782	A	cluster 1	DEAD	ICGC_AU	Median infiltration	-1.87268	2.26251	-4.13518	low
DO35098-SP116962	C	cluster 1	DEAD	ICGC_AU	Low infiltration	1.56315	-0.37954	1.94269	high
DO35116-SP125771	C	cluster 1	ALIVE	ICGC_AU	Low infiltration	-1.06085	-8.91409	7.85324	high
DO35126-SP117463	A	cluster 1	DEAD	ICGC_AU	Low infiltration	12.3605	6.5593	5.80118	high
DO35128-SP117908	B	cluster 1	DEAD	ICGC_AU	Median infiltration	4.51653	12.2612	-7.74471	low
DO35136-SP125724	C	cluster 1	ALIVE	ICGC_AU	Low infiltration	6.91852	-4.3211	11.2396	high
DO35140-SP125687	C	cluster 1	DEAD	ICGC_AU	Low infiltration	6.88334	-1.78087	8.66421	high
DO35144-SP117878	C	cluster 1	DEAD	ICGC_AU	Median infiltration	-15.5186	-9.35461	-6.16404	low
DO35148-SP196669	C	cluster 1	DEAD	ICGC_AU	Low infiltration	9.63952	2.98597	6.65355	high
DO35152-SP125718	B	cluster 1	DEAD	ICGC_AU	Median infiltration	-0.619116	7.13455	-7.75367	low
DO35184-SP125808	A	cluster 1	DEAD	ICGC_AU	Median infiltration	0.914966	-2.19666	3.11162	high
DO35198-SP125776	C	cluster 1	DEAD	ICGC_AU	Low infiltration	2.94687	-0.144482	3.09135	high
DO35210-SP196645	C	cluster 1	DEAD	ICGC_AU	Low infiltration	-7.93562	-5.60587	-2.32975	low
DO35222-SP125772	C	cluster 1	DEAD	ICGC_AU	Median infiltration	1.59583	2.0202	-0.424366	low
DO35226-SP125799	B	cluster 3	DEAD	ICGC_AU	High infiltration	-0.906096	1.81896	-2.72506	low
DO35228-SP125781	C	cluster 2	ALIVE	ICGC_AU	Low infiltration	-12.5858	-7.94158	-4.64418	low
DO35230-SP125753	C	cluster 1	DEAD	ICGC_AU	Low infiltration	5.87166	-6.13758	12.0092	high
DO35236-SP117568	A	cluster 1	ALIVE	ICGC_AU	Low infiltration	3.75121	-0.290689	4.0419	high
DO35242-SP196657	B	cluster 3	DEAD	ICGC_AU	Low infiltration	-3.67446	8.01394	-11.6884	low
DO35258-SP117216	B	cluster 3	DEAD	ICGC_AU	Low infiltration	1.5112	8.1698	-6.65859	low
DO35290-SP125699	B	cluster 1	DEAD	ICGC_AU	Median infiltration	-11.0015	2.39924	-13.4007	low
DO35305-SP117440	A	cluster 1	DEAD	ICGC_AU	Median infiltration	-0.687995	0.579777	-1.26777	low
DO35330-SP117076	A	cluster 2	DEAD	ICGC_AU	Median infiltration	1.08491	-2.47637	3.56128	high
DO35350-SP117643	B	cluster 3	DEAD	ICGC_AU	Median infiltration	0.255785	6.31786	-6.06207	low
DO35360-SP125742	C	cluster 1	ALIVE	ICGC_AU	Median infiltration	-2.0095	-7.41332	5.40382	high
DO35365-SP133678	C	cluster 1	ALIVE	ICGC_AU	Low infiltration	-7.65185	-7.5417	-0.110148	low
DO35406-SP125704	C	cluster 1	DEAD	ICGC_AU	Median infiltration	0.84628	-3.0678	3.91408	high
DO35424-SP117165	A	cluster 1	DEAD	ICGC_AU	Median infiltration	0.980399	-0.200386	1.18078	high
DO35442-SP125732	B	cluster 3	ALIVE	ICGC_AU	High infiltration	-4.83789	8.41613	-13.254	low
DO35454-SP125757	C	cluster 1	DEAD	ICGC_AU	Low infiltration	10.377	2.72282	7.65414	high
DO35496-SP125695	C	cluster 1	DEAD	ICGC_AU	Low infiltration	-6.12671	-5.7665	-0.360211	low
DO49074-SP110731	A	cluster 1	DEAD	ICGC_CA	Low infiltration	-9.47224	-9.11548	-0.356762	low
DO49076-SP107776	A	cluster 1	DEAD	ICGC_CA	Median infiltration	-11.8374	-12.5558	0.718454	low
DO49078-SP107780	A	cluster 1	DEAD	ICGC_CA	Median infiltration	-0.0930874	0.283163	-0.37625	low
DO49079-SP107785	B	cluster 3	DEAD	ICGC_CA	Median infiltration	-1.8796	6.58311	-8.46271	low
DO49080-SP107788	B	cluster 3	ALIVE	ICGC_CA	Median infiltration	-0.579258	4.88306	-5.46231	low
DO49087-SP107807	C	cluster 1	DEAD	ICGC_CA	Low infiltration	-3.0537	-1.86969	-1.18401	low
DO49090-SP107814	C	cluster 1	DEAD	ICGC_CA	Low infiltration	-1.9628	-5.07965	3.11686	high
DO49105-SP107855	C	cluster 3	DEAD	ICGC_CA	Low infiltration	-3.82278	-1.84433	-1.97845	low
DO49113-SP107875	A	cluster 1	ALIVE	ICGC_CA	Median infiltration	0.594718	-3.08502	3.67974	high
DO49127-SP107914	C	cluster 1	ALIVE	ICGC_CA	Median infiltration	3.49589	2.3102	1.18569	high
DO49129-SP107922	C	cluster 1	ALIVE	ICGC_CA	Median infiltration	3.75489	2.28929	1.4656	high
DO49130-SP107927	A	cluster 1	ALIVE	ICGC_CA	Low infiltration	-0.357989	0.79151	-1.1495	low
DO49133-SP107941	C	cluster 1	ALIVE	ICGC_CA	Median infiltration	-5.01198	-5.00647	-0.00551415	low
DO49135-SP107947	C	cluster 1	ALIVE	ICGC_CA	Median infiltration	5.96101	2.24003	3.72098	high
DO49137-SP107954	A	cluster 1	ALIVE	ICGC_CA	Median infiltration	6.21199	-1.09385	7.30584	high
DO49138-SP107957	A	cluster 1	DEAD	ICGC_CA	Median infiltration	2.93236	0.262132	2.67023	high
DO49164-SP108011	A	cluster 1	ALIVE	ICGC_CA	Median infiltration	4.16011	-0.236231	4.39634	high
DO49166-SP108018	B	cluster 1	ALIVE	ICGC_CA	Median infiltration	1.09268	3.97879	-2.88611	low
DO49168-SP108021	B	cluster 1	ALIVE	ICGC_CA	Median infiltration	2.15805	6.37444	-4.21639	low
DO49170-SP108028	B	cluster 1	ALIVE	ICGC_CA	Median infiltration	1.38066	8.08869	-6.70803	low
DO49172-SP110826	A	cluster 1	DEAD	ICGC_CA	Low infiltration	-1.51374	-5.27571	3.76196	high
DO49175-SP110828	A	cluster 1	DEAD	ICGC_CA	Low infiltration	-16.2339	-11.3652	-4.86877	low
DO49178-SP108050	A	cluster 3	DEAD	ICGC_CA	Median infiltration	6.81462	3.43367	3.38095	high
DO49181-SP108060	C	cluster 1	DEAD	ICGC_CA	Low infiltration	-1.33859	0.859129	-2.19772	low
DO49183-SP108066	B	cluster 1	DEAD	ICGC_CA	Median infiltration	-1.24532	2.814	-4.05932	low
DO49184-SP110829	B	cluster 1	DEAD	ICGC_CA	Low infiltration	-9.38171	-0.314499	-9.06721	low
DO49185-SP108071	A	cluster 1	ALIVE	ICGC_CA	Low infiltration	1.41921	0.594896	0.824312	low
DO49193-SP108089	C	cluster 1	DEAD	ICGC_CA	Median infiltration	1.9179	-2.39754	4.31544	high
DO49198-SP110832	A	cluster 1	DEAD	ICGC_CA	Low infiltration	-23.5944	-13.9476	-9.64685	low
DO49199-SP110833	B	cluster 1	DEAD	ICGC_CA	Low infiltration	-5.56689	2.24674	-7.81364	low
DO49204-SP108125	B	cluster 3	DEAD	ICGC_CA	Median infiltration	1.09753	10.6349	-9.53739	low
DO49418-SP118048	C	cluster 3	DEAD	ICGC_AU	Low infiltration	2.03519	-2.1592	4.19439	high
DO49419-SP125764	A	cluster 3	DEAD	ICGC_AU	Median infiltration	6.71867	3.21702	3.50165	high
DO49420-SP117261	A	cluster 1	ALIVE	ICGC_AU	Median infiltration	2.09242	-1.56586	3.65828	high
DO49421-SP108706	C	cluster 1	DEAD	ICGC_AU	Low infiltration	-2.82717	-7.30852	4.48135	high
DO49424-SP197357	B	cluster 1	DEAD	ICGC_AU	Median infiltration	10.4754	11.9667	-1.49129	low
DO49427-SP117690	C	cluster 1	ALIVE	ICGC_AU	Low infiltration	6.63005	-2.75209	9.38214	high
DO49430-SP117002	C	cluster 1	DEAD	ICGC_AU	Low infiltration	-9.85933	-6.0975	-3.76183	low
DO49433-SP108735	B	cluster 1	DEAD	ICGC_AU	Median infiltration	-2.54491	4.71802	-7.26292	low
DO49436-SP117911	C	cluster 1	DEAD	ICGC_AU	Low infiltration	-8.62954	-6.72556	-1.90398	low
DO49439-SP116985	C	cluster 1	DEAD	ICGC_AU	Median infiltration	-0.97177	2.87702	-3.84879	low
DO49442-SP117980	C	cluster 1	DEAD	ICGC_AU	Median infiltration	7.44489	1.87828	5.5666	high
DO49448-SP125739	C	cluster 1	DEAD	ICGC_AU	Low infiltration	-6.5732	-5.58654	-0.98666	low
DO49451-SP197372	C	cluster 1	DEAD	ICGC_AU	Low infiltration	13.5049	1.11833	12.3866	high
DO49454-SP117523	C	cluster 1	DEAD	ICGC_AU	Low infiltration	-0.519669	-3.09416	2.57449	high
DO49457-SP197376	B	cluster 1	ALIVE	ICGC_AU	Median infiltration	1.76859	4.63042	-2.86183	low
DO49460-SP133717	C	cluster 1	DEAD	ICGC_AU	Low infiltration	14.7324	6.14909	8.58327	high
DO49460-SP192350	C	cluster 1	DEAD	ICGC_AU	Low infiltration	3.81782	-13.0395	16.8573	high
DO49463-SP117290	B	cluster 1	DEAD	ICGC_AU	Median infiltration	-19.9492	-5.64258	-14.3066	low
DO49469-SP197387	A	cluster 1	DEAD	ICGC_AU	Median infiltration	5.8319	0.951173	4.88073	high
DO49472-SP197392	C	cluster 1	DEAD	ICGC_AU	Low infiltration	13.5673	2.81047	10.7568	high
DO49475-SP197401	B	cluster 1	DEAD	ICGC_AU	Low infiltration	9.70595	8.5136	1.19234	high
DO49478-SP108828	A	cluster 1	ALIVE	ICGC_AU	Low infiltration	-10.4163	-9.91034	-0.505928	low
DO49481-SP197405	C	cluster 1	DEAD	ICGC_AU	High infiltration	4.39958	8.34132	-3.94173	low
DO51464-SP133632	C	cluster 1	DEAD	ICGC_AU	Low infiltration	6.75244	-3.31694	10.0694	high
DO51465-SP125716	A	cluster 1	DEAD	ICGC_AU	Low infiltration	-15.1631	-14.8673	-0.295787	low
DO51466-SP125758	C	cluster 1	DEAD	ICGC_AU	Low infiltration	-3.39025	-2.038	-1.35225	low
DO51467-SP125696	A	cluster 1	DEAD	ICGC_AU	Low infiltration	-5.13813	-5.73041	0.592285	low
DO51468-SP113727	C	cluster 1	DEAD	ICGC_AU	Median infiltration	5.76568	1.93162	3.83405	high
DO51469-SP117340	A	cluster 3	DEAD	ICGC_AU	High infiltration	3.6835	-1.43278	5.11628	high
DO51470-SP125717	C	cluster 1	DEAD	ICGC_AU	Low infiltration	6.23616	3.76144	2.47472	high
DO51472-SP125685	C	cluster 1	DEAD	ICGC_AU	Median infiltration	8.25019	2.04795	6.20223	high
DO51473-SP117215	C	cluster 1	DEAD	ICGC_AU	Median infiltration	1.26348	-1.68139	2.94487	high
DO51474-SP125770	B	cluster 3	ALIVE	ICGC_AU	High infiltration	2.05308	5.10312	-3.05004	low
DO51475-SP125797	C	cluster 3	DEAD	ICGC_AU	Low infiltration	-0.749081	-3.58792	2.83884	high
DO51476-SP125756	B	cluster 1	DEAD	ICGC_AU	Median infiltration	-2.2322	5.63996	-7.87216	low
DO51478-SP125693	C	cluster 1	DEAD	ICGC_AU	Low infiltration	3.64141	2.34615	1.29526	high
DO51479-SP125719	C	cluster 1	ALIVE	ICGC_AU	High infiltration	0.234194	-2.04587	2.28006	high
DO51480-SP113743	A	cluster 3	DEAD	ICGC_AU	Low infiltration	0.469838	-3.29759	3.76742	high
DO51481-SP125760	C	cluster 3	DEAD	ICGC_AU	Median infiltration	-4.96305	-7.86791	2.90486	high
DO51482-SP113884	C	cluster 1	DEAD	ICGC_AU	Median infiltration	6.54581	5.84897	0.696839	low
DO51483-SP113873	C	cluster 1	DEAD	ICGC_AU	Median infiltration	-4.295	-1.46204	-2.83296	low
DO51484-SP125710	A	cluster 1	DEAD	ICGC_AU	Low infiltration	6.81511	0.825771	5.98934	high
DO51485-SP117476	A	cluster 3	DEAD	ICGC_AU	Median infiltration	10.1304	1.00087	9.12952	high
DO51487-SP125723	B	cluster 1	ALIVE	ICGC_AU	Median infiltration	-1.58819	3.60764	-5.19583	low
DO51489-SP118083	B	cluster 2	ALIVE	ICGC_AU	High infiltration	-15.2176	-0.705412	-14.5122	low
DO51490-SP125694	B	cluster 1	DEAD	ICGC_AU	High infiltration	-8.71878	2.14368	-10.8625	low
DO51491-SP197529	C	cluster 3	ALIVE	ICGC_AU	Median infiltration	-10.3048	-4.31241	-5.99239	low
DO51492-SP117351	B	cluster 1	DEAD	ICGC_AU	Low infiltration	-8.59849	-1.11457	-7.48391	low
DO51493-SP113837	B	cluster 3	DEAD	ICGC_AU	High infiltration	2.58705	5.9604	-3.37335	low
DO51494-SP113865	A	cluster 1	DEAD	ICGC_AU	Median infiltration	-2.96868	-1.55941	-1.40927	low
DO51495-SP117656	B	cluster 1	DEAD	ICGC_AU	High infiltration	9.64598	9.78695	-0.140964	low
DO51496-SP197382	C	cluster 3	DEAD	ICGC_AU	Low infiltration	9.84548	1.9785	7.86698	high
DO51497-SP125712	C	cluster 1	DEAD	ICGC_AU	Low infiltration	13.4002	5.84592	7.55427	high
DO51498-SP197505	A	cluster 1	DEAD	ICGC_AU	Low infiltration	3.15587	-6.40373	9.55961	high
DO51500-SP125752	C	cluster 1	ALIVE	ICGC_AU	Low infiltration	-2.12578	-12.2561	10.1303	high
DO51501-SP125731	A	cluster 1	DEAD	ICGC_AU	Median infiltration	1.0228	3.47565	-2.45285	low
DO51502-SP125714	C	cluster 1	DEAD	ICGC_AU	Median infiltration	-4.71258	-4.28418	-0.428399	low
DO51503-SP125738	A	cluster 3	DEAD	ICGC_AU	Low infiltration	-7.14226	-5.79607	-1.34619	low
DO51504-SP125783	C	cluster 2	DEAD	ICGC_AU	Low infiltration	0.471583	-5.70632	6.17791	high
DO51505-SP117037	B	cluster 1	DEAD	ICGC_AU	Median infiltration	6.22738	9.76297	-3.53559	low
DO51506-SP125750	C	cluster 1	DEAD	ICGC_AU	Median infiltration	6.98159	-1.79299	8.77457	high
DO51507-SP117760	C	cluster 1	DEAD	ICGC_AU	Median infiltration	1.18444	-1.92052	3.10496	high
DO51509-SP113796	C	cluster 1	DEAD	ICGC_AU	Low infiltration	1.35913	0.901251	0.457884	low
DO51510-SP125706	C	cluster 1	DEAD	ICGC_AU	Low infiltration	-8.09911	-7.21932	-0.879784	low
DO51511-SP197515	A	cluster 1	DEAD	ICGC_AU	Median infiltration	-4.69421	-6.6863	1.9921	high
DO51512-SP125761	B	cluster 1	DEAD	ICGC_AU	Low infiltration	-6.56187	1.34455	-7.90643	low
DO51513-SP197521	A	cluster 1	ALIVE	ICGC_AU	Low infiltration	-10.6804	-16.6661	5.98567	high
DO51514-SP117949	C	cluster 3	DEAD	ICGC_AU	Low infiltration	10.564	-5.17029	15.7343	high
DO51515-SP125755	C	cluster 2	ALIVE	ICGC_AU	Median infiltration	-5.58967	-8.43642	2.84676	high
DO51517-SP133674	B	cluster 1	DEAD	ICGC_AU	Median infiltration	-8.96131	2.66528	-11.6266	low
DO51518-SP197398	C	cluster 1	DEAD	ICGC_AU	Low infiltration	8.06657	5.50478	2.56179	high
DO51519-SP125795	A	cluster 1	DEAD	ICGC_AU	Median infiltration	0.518696	2.9713	-2.45261	low
DO51520-SP125689	C	cluster 1	DEAD	ICGC_AU	Median infiltration	9.38249	4.61177	4.77072	high
DO51522-SP125785	C	cluster 1	DEAD	ICGC_AU	Low infiltration	5.20807	0.402071	4.806	high
DO51523-SP125730	A	cluster 1	DEAD	ICGC_AU	Median infiltration	-1.01405	1.58726	-2.60131	low
DO51524-SP125725	C	cluster 1	ALIVE	ICGC_AU	Low infiltration	7.56793	-3.67482	11.2427	high
DO51525-SP125793	A	cluster 2	DEAD	ICGC_AU	Median infiltration	8.51201	5.88727	2.62474	high
DO51526-SP113829	C	cluster 1	DEAD	ICGC_AU	High infiltration	5.55983	4.9294	0.630433	low
DO51527-SP125763	C	cluster 1	DEAD	ICGC_AU	Median infiltration	8.68921	2.77532	5.91389	high
DO51528-SP125686	B	cluster 1	ALIVE	ICGC_AU	Median infiltration	9.10604	10.9732	-1.86715	low
DO51529-SP125768	C	cluster 1	DEAD	ICGC_AU	Low infiltration	-5.99494	-2.98799	-3.00695	low
DO51531-SP125741	C	cluster 1	DEAD	ICGC_AU	Median infiltration	-2.78959	-1.6486	-1.14099	low
DO51532-SP125802	C	cluster 1	ALIVE	ICGC_AU	Median infiltration	4.44855	-7.73114	12.1797	high
DO51533-SP125811	A	cluster 1	ALIVE	ICGC_AU	Median infiltration	1.5043	1.21068	0.29362	low
DO51534-SP113900	C	cluster 1	DEAD	ICGC_AU	Low infiltration	-9.20913	-4.28743	-4.9217	low
DO51535-SP113875	A	cluster 1	DEAD	ICGC_AU	Median infiltration	0.582783	3.76189	-3.17911	low
DO51536-SP125762	C	cluster 1	DEAD	ICGC_AU	Median infiltration	0.825945	3.90298	-3.07703	low
DO51537-SP197509	C	cluster 2	DEAD	ICGC_AU	Low infiltration	7.81196	-4.85616	12.6681	high
DO51538-SP125711	C	cluster 1	DEAD	ICGC_AU	Low infiltration	-1.77599	-3.91709	2.1411	high
DO51540-SP117722	A	cluster 1	DEAD	ICGC_AU	Low infiltration	13.8982	11.021	2.87723	high
DO51541-SP125737	B	cluster 1	DEAD	ICGC_AU	High infiltration	8.65249	13.4719	-4.81941	low
DO51542-SP197519	C	cluster 1	DEAD	ICGC_AU	Low infiltration	-1.29211	-3.60557	2.31345	high
DO51543-SP125780	C	cluster 1	DEAD	ICGC_AU	Median infiltration	10.8632	3.35023	7.51294	high
DO51545-SP197535	B	cluster 1	DEAD	ICGC_AU	Low infiltration	-6.39376	-2.17561	-4.21815	low
DO51548-SP125809	C	cluster 3	ALIVE	ICGC_AU	Low infiltration	6.1949	2.5328	3.6621	high
DO51549-SP125766	A	cluster 1	ALIVE	ICGC_AU	Median infiltration	0.0961591	6.59195	-6.49579	low
GSM1383778	B	cluster 3	DEAD	GSE57495	Median infiltration	3.20332	6.20029	-2.99697	low
GSM1383779	A	cluster 1	DEAD	GSE57495	Median infiltration	-1.51043	-5.09966	3.58923	high
GSM1383780	C	cluster 3	DEAD	GSE57495	Low infiltration	1.74618	-12.037	13.7832	high
GSM1383781	C	cluster 1	ALIVE	GSE57495	Median infiltration	1.98664	1.20432	0.782329	low
GSM1383782	B	cluster 1	DEAD	GSE57495	Median infiltration	4.22699	7.66089	-3.4339	low
GSM1383783	B	cluster 3	DEAD	GSE57495	Median infiltration	7.46065	4.89359	2.56706	high
GSM1383784	C	cluster 1	DEAD	GSE57495	Low infiltration	-0.92251	-11.3218	10.3993	high
GSM1383785	B	cluster 3	ALIVE	GSE57495	Median infiltration	8.21675	7.03238	1.18437	high
GSM1383786	B	cluster 3	DEAD	GSE57495	High infiltration	0.714443	4.277	-3.56256	low
GSM1383787	B	cluster 3	DEAD	GSE57495	Median infiltration	-4.28307	4.06673	-8.3498	low
GSM1383788	C	cluster 2	ALIVE	GSE57495	Median infiltration	-6.58063	-8.3474	1.76677	high
GSM1383789	B	cluster 3	DEAD	GSE57495	Low infiltration	8.33083	12.0391	-3.70832	low
GSM1383790	C	cluster 1	DEAD	GSE57495	Low infiltration	3.05823	2.32373	0.7345	low
GSM1383791	C	cluster 3	DEAD	GSE57495	Median infiltration	0.469642	1.06461	-0.594972	low
GSM1383792	A	cluster 3	DEAD	GSE57495	Median infiltration	1.92163	-1.37256	3.29419	high
GSM1383793	A	cluster 2	ALIVE	GSE57495	Low infiltration	-8.16297	-10.1209	1.95792	high
GSM1383794	A	cluster 1	DEAD	GSE57495	Median infiltration	-2.64432	-10.7646	8.12024	high
GSM1383795	C	cluster 1	DEAD	GSE57495	Median infiltration	1.05574	1.3886	-0.332862	low
GSM1383796	C	cluster 2	ALIVE	GSE57495	Low infiltration	-11.9512	-5.38081	-6.57043	low
GSM1383797	B	cluster 2	DEAD	GSE57495	Median infiltration	4.4858	6.68865	-2.20285	low
GSM1383798	C	cluster 3	ALIVE	GSE57495	Median infiltration	0.0267614	2.71687	-2.69011	low
GSM1383799	B	cluster 1	ALIVE	GSE57495	High infiltration	-3.27809	6.48718	-9.76527	low
GSM1383800	A	cluster 1	DEAD	GSE57495	Median infiltration	5.34585	1.14864	4.19721	high
GSM1383801	B	cluster 2	DEAD	GSE57495	Low infiltration	2.2266	2.18751	0.0390905	low
GSM1383802	B	cluster 3	DEAD	GSE57495	High infiltration	1.33236	6.60257	-5.2702	low
GSM1383803	C	cluster 3	DEAD	GSE57495	Median infiltration	5.42014	1.39332	4.02681	high
GSM1383804	A	cluster 1	DEAD	GSE57495	Low infiltration	-0.280696	-0.714777	0.43408	low
GSM1383805	A	cluster 1	DEAD	GSE57495	Low infiltration	3.00288	0.749656	2.25322	high
GSM1383806	B	cluster 3	DEAD	GSE57495	Low infiltration	5.22092	8.82049	-3.59956	low
GSM1383807	B	cluster 3	DEAD	GSE57495	Median infiltration	4.20214	9.23744	-5.0353	low
GSM1383808	B	cluster 3	DEAD	GSE57495	Low infiltration	0.461143	1.82061	-1.35946	low
GSM1383809	C	cluster 1	DEAD	GSE57495	Median infiltration	2.36014	-1.18235	3.54249	high
GSM1383810	A	cluster 1	DEAD	GSE57495	Median infiltration	0.388227	-2.18181	2.57004	high
GSM1383811	A	cluster 1	ALIVE	GSE57495	Median infiltration	-2.75174	0.819362	-3.57111	low
GSM1383812	C	cluster 1	ALIVE	GSE57495	High infiltration	-2.27769	2.70282	-4.98051	low
GSM1383813	B	cluster 1	DEAD	GSE57495	High infiltration	2.6632	8.01873	-5.35553	low
GSM1383814	C	cluster 2	ALIVE	GSE57495	Low infiltration	-0.620977	-14.497	13.876	high
GSM1383815	B	cluster 1	DEAD	GSE57495	Median infiltration	-0.979566	6.07792	-7.05748	low
GSM1383816	A	cluster 2	DEAD	GSE57495	High infiltration	-10.6908	-13.4026	2.71182	high
GSM1383817	A	cluster 1	ALIVE	GSE57495	Median infiltration	1.51998	-2.59221	4.11219	high
GSM1383818	B	cluster 2	ALIVE	GSE57495	Median infiltration	0.695292	11.0541	-10.3588	low
GSM1383819	A	cluster 1	DEAD	GSE57495	Median infiltration	-3.8131	-2.78895	-1.02415	low
GSM1383820	B	cluster 1	DEAD	GSE57495	Median infiltration	4.29755	10.6846	-6.38705	low
GSM1383821	A	cluster 2	DEAD	GSE57495	Median infiltration	-9.09379	-6.87418	-2.21961	low
GSM1383822	C	cluster 1	DEAD	GSE57495	Low infiltration	-2.91259	-3.50932	0.596731	low
GSM1383823	B	cluster 1	DEAD	GSE57495	Low infiltration	4.49845	3.51363	0.984822	low
GSM1383824	C	cluster 2	ALIVE	GSE57495	Low infiltration	-0.337214	-17.6013	17.2641	high
GSM1383825	A	cluster 1	DEAD	GSE57495	High infiltration	-7.02056	-4.13544	-2.88511	low
GSM1383826	C	cluster 1	ALIVE	GSE57495	High infiltration	0.687486	4.88203	-4.19455	low
GSM1383827	C	cluster 2	ALIVE	GSE57495	Low infiltration	-2.0307	-18.1745	16.1438	high
GSM1383828	C	cluster 1	DEAD	GSE57495	Low infiltration	-1.03791	-20.2311	19.1932	high
GSM1383829	B	cluster 3	ALIVE	GSE57495	Median infiltration	5.91081	5.79347	0.117342	low
GSM1383830	A	cluster 2	DEAD	GSE57495	Median infiltration	3.46352	1.25411	2.20941	high
GSM1383831	B	cluster 1	ALIVE	GSE57495	Low infiltration	0.889019	4.31967	-3.43065	low
GSM1383832	A	cluster 3	ALIVE	GSE57495	Median infiltration	3.25562	1.55339	1.70223	high
GSM1383833	B	cluster 1	DEAD	GSE57495	Median infiltration	-2.54763	7.31904	-9.86667	low
GSM1383834	B	cluster 3	ALIVE	GSE57495	Median infiltration	-6.68517	7.31286	-13.998	low
GSM1383835	A	cluster 2	DEAD	GSE57495	High infiltration	-8.73311	-9.69061	0.957495	low
GSM1383836	A	cluster 1	ALIVE	GSE57495	Median infiltration	-1.82359	-1.25322	-0.57037	low
GSM1383837	A	cluster 1	DEAD	GSE57495	Low infiltration	-3.84806	-8.18212	4.33406	high
GSM1383838	A	cluster 1	ALIVE	GSE57495	Median infiltration	-1.36954	-2.4265	1.05697	low
GSM1383839	B	cluster 3	DEAD	GSE57495	Median infiltration	3.62533	9.71942	-6.09409	low
GSM1383840	B	cluster 3	DEAD	GSE57495	Median infiltration	-0.284054	7.5398	-7.82386	low
GSM1527105	C	cluster 1	DEAD	GSE62452	Low infiltration	2.90164	-5.88859	8.79022	high
GSM1527107	B	cluster 3	DEAD	GSE62452	Low infiltration	3.74662	5.50421	-1.75758	low
GSM1527109	C	cluster 3	DEAD	GSE62452	Low infiltration	6.0333	-1.1595	7.1928	high
GSM1527111	B	cluster 3	DEAD	GSE62452	High infiltration	-4.9114	7.16155	-12.0729	low
GSM1527115	C	cluster 1	DEAD	GSE62452	Median infiltration	6.17508	2.97696	3.19812	high
GSM1527117	B	cluster 3	DEAD	GSE62452	Median infiltration	6.87538	12.8468	-5.97141	low
GSM1527123	C	cluster 3	DEAD	GSE62452	Median infiltration	1.40302	-1.31211	2.71513	high
GSM1527125	B	cluster 3	DEAD	GSE62452	Median infiltration	0.874283	4.33831	-3.46402	low
GSM1527127	A	cluster 2	DEAD	GSE62452	Low infiltration	-5.56171	-16.725	11.1633	high
GSM1527129	C	cluster 1	DEAD	GSE62452	Median infiltration	3.78867	-0.359711	4.14838	high
GSM1527131	B	cluster 1	DEAD	GSE62452	Low infiltration	2.87644	10.3263	-7.44983	low
GSM1527133	A	cluster 1	DEAD	GSE62452	Median infiltration	-4.80331	-6.72871	1.9254	high
GSM1527135	C	cluster 1	DEAD	GSE62452	Median infiltration	3.47312	2.79818	0.674931	low
GSM1527137	A	cluster 2	ALIVE	GSE62452	Low infiltration	-12.6932	-19.0424	6.34914	high
GSM1527139	A	cluster 2	DEAD	GSE62452	Low infiltration	-18.6743	-23.8139	5.13961	high
GSM1527141	A	cluster 1	DEAD	GSE62452	Median infiltration	1.05307	3.04026	-1.9872	low
GSM1527143	B	cluster 3	DEAD	GSE62452	High infiltration	1.78881	2.85238	-1.06357	low
GSM1527145	B	cluster 1	DEAD	GSE62452	High infiltration	-4.36655	4.14779	-8.51433	low
GSM1527147	A	cluster 1	DEAD	GSE62452	Median infiltration	-5.41664	-0.636233	-4.7804	low
GSM1527149	C	cluster 3	DEAD	GSE62452	High infiltration	-0.939466	1.3652	-2.30467	low
GSM1527151	A	cluster 2	ALIVE	GSE62452	Median infiltration	-1.04144	-4.46779	3.42635	high
GSM1527155	A	cluster 1	DEAD	GSE62452	Median infiltration	3.341	-2.30372	5.64471	high
GSM1527157	C	cluster 3	ALIVE	GSE62452	Median infiltration	4.72608	1.68493	3.04115	high
GSM1527159	B	cluster 1	DEAD	GSE62452	High infiltration	3.54982	7.50002	-3.95019	low
GSM1527161	B	cluster 3	ALIVE	GSE62452	High infiltration	2.46062	9.49406	-7.03344	low
GSM1527163	B	cluster 1	DEAD	GSE62452	Median infiltration	2.95416	3.75809	-0.803927	low
GSM1527165	C	cluster 3	ALIVE	GSE62452	Median infiltration	8.20071	5.02002	3.18069	high
GSM1527167	B	cluster 1	ALIVE	GSE62452	Median infiltration	7.67092	10.6975	-3.02661	low
GSM1527169	C	cluster 1	ALIVE	GSE62452	Median infiltration	3.95589	-0.806919	4.76281	high
GSM1527171	A	cluster 3	DEAD	GSE62452	High infiltration	-1.51384	-5.29859	3.78475	high
GSM1527173	B	cluster 3	ALIVE	GSE62452	Low infiltration	6.63529	9.03579	-2.40051	low
GSM1527175	B	cluster 1	DEAD	GSE62452	Median infiltration	4.35618	9.05359	-4.69741	low
GSM1527177	C	cluster 2	ALIVE	GSE62452	Median infiltration	0.534453	-1.54192	2.07637	high
GSM1527179	A	cluster 1	DEAD	GSE62452	Median infiltration	-3.47429	-8.1595	4.68521	high
GSM1527181	A	cluster 3	ALIVE	GSE62452	Low infiltration	2.76193	-0.0712774	2.83321	high
GSM1527183	B	cluster 3	DEAD	GSE62452	Median infiltration	7.45216	15.9649	-8.51278	low
GSM1527185	A	cluster 2	DEAD	GSE62452	Low infiltration	-15.6701	-22.4759	6.80579	high
GSM1527187	C	cluster 1	ALIVE	GSE62452	Low infiltration	8.57097	0.570841	8.00013	high
GSM1527189	C	cluster 1	DEAD	GSE62452	Median infiltration	-0.22022	-1.24352	1.0233	low
GSM1527191	B	cluster 3	DEAD	GSE62452	Median infiltration	-0.449613	9.73916	-10.1888	low
GSM1527193	A	cluster 2	DEAD	GSE62452	Low infiltration	-2.33122	-8.90909	6.57787	high
GSM1527196	C	cluster 2	DEAD	GSE62452	Low infiltration	-0.265295	-3.78147	3.51617	high
GSM1527198	B	cluster 1	DEAD	GSE62452	Low infiltration	5.83067	1.9665	3.86418	high
GSM1527199	B	cluster 3	DEAD	GSE62452	Median infiltration	3.99102	8.61616	-4.62514	low
GSM1527200	B	cluster 3	DEAD	GSE62452	High infiltration	-7.6388	7.3172	-14.956	low
GSM1527202	B	cluster 1	DEAD	GSE62452	Median infiltration	7.94379	12.6954	-4.75157	low
GSM1527204	B	cluster 1	DEAD	GSE62452	Median infiltration	4.82146	13.2902	-8.46871	low
GSM1527205	A	cluster 2	DEAD	GSE62452	Low infiltration	-8.0282	-10.7995	2.77133	high
GSM1527207	A	cluster 1	DEAD	GSE62452	Low infiltration	-1.07015	-4.32963	3.25948	high
GSM1527209	A	cluster 1	DEAD	GSE62452	Median infiltration	-1.13651	-0.259331	-0.877175	low
GSM1527210	C	cluster 2	DEAD	GSE62452	Median infiltration	4.61589	-4.482	9.09789	high
GSM1527212	B	cluster 3	DEAD	GSE62452	Median infiltration	-1.34933	14.0866	-15.4359	low
GSM1527213	C	cluster 3	DEAD	GSE62452	Median infiltration	0.756434	-7.58954	8.34597	high
GSM1527215	A	cluster 2	ALIVE	GSE62452	Low infiltration	-6.64931	-8.07632	1.42701	high
GSM1527216	A	cluster 2	ALIVE	GSE62452	Median infiltration	-10.0406	-11.0621	1.02158	low
GSM1527218	B	cluster 3	DEAD	GSE62452	Low infiltration	5.722	3.17574	2.54626	high
GSM1527219	B	cluster 1	DEAD	GSE62452	High infiltration	0.438865	14.2104	-13.7715	low
GSM1527220	B	cluster 1	DEAD	GSE62452	Low infiltration	2.04246	2.91141	-0.868949	low
GSM1527223	A	cluster 2	DEAD	GSE62452	Median infiltration	-4.97123	-8.32853	3.3573	high
GSM1527225	A	cluster 2	DEAD	GSE62452	Low infiltration	1.18076	-2.97264	4.1534	high
GSM1527227	A	cluster 2	ALIVE	GSE62452	Low infiltration	-14.4954	-19.0691	4.57368	high
GSM1527228	A	cluster 2	ALIVE	GSE62452	Median infiltration	-6.97171	-7.5999	0.628193	low
GSM1527230	B	cluster 3	ALIVE	GSE62452	High infiltration	-3.61027	13.8468	-17.457	low
GSM1527232	A	cluster 2	DEAD	GSE62452	Median infiltration	-3.76928	-3.16349	-0.605795	low
GSM1527234	A	cluster 2	DEAD	GSE62452	Low infiltration	-8.57971	-14.2216	5.64186	high
GSM711904	C	cluster 1	DEAD	GSE28735	Low infiltration	2.50631	-6.33609	8.8424	high
GSM711906	B	cluster 1	DEAD	GSE28735	Low infiltration	3.0458	5.45457	-2.40876	low
GSM711908	C	cluster 3	DEAD	GSE28735	Low infiltration	6.03036	-1.37399	7.40436	high
GSM711910	B	cluster 3	DEAD	GSE28735	High infiltration	-5.74639	7.94892	-13.6953	low
GSM711914	C	cluster 1	DEAD	GSE28735	Median infiltration	5.22344	2.75882	2.46462	high
GSM711916	B	cluster 3	DEAD	GSE28735	Median infiltration	6.15086	13.4927	-7.34184	low
GSM711922	C	cluster 3	DEAD	GSE28735	Median infiltration	0.706685	-1.51182	2.2185	high
GSM711924	B	cluster 3	DEAD	GSE28735	Median infiltration	0.15191	4.43286	-4.28095	low
GSM711926	A	cluster 2	DEAD	GSE28735	Low infiltration	-6.55393	-17.8686	11.3146	high
GSM711928	C	cluster 2	DEAD	GSE28735	Median infiltration	3.06401	-0.534069	3.59808	high
GSM711930	B	cluster 1	DEAD	GSE28735	Low infiltration	2.58715	10.9146	-8.32746	low
GSM711932	A	cluster 1	DEAD	GSE28735	Median infiltration	-5.91848	-7.43069	1.5122	high
GSM711934	C	cluster 1	DEAD	GSE28735	Median infiltration	2.35482	2.5423	-0.18748	low
GSM711936	A	cluster 2	ALIVE	GSE28735	Low infiltration	-13.8641	-20.389	6.52491	high
GSM711938	A	cluster 2	ALIVE	GSE28735	Low infiltration	-20.1889	-25.3761	5.18719	high
GSM711940	A	cluster 1	DEAD	GSE28735	Median infiltration	0.00583244	2.81835	-2.81252	low
GSM711942	B	cluster 3	DEAD	GSE28735	High infiltration	1.04051	2.63211	-1.5916	low
GSM711944	B	cluster 1	DEAD	GSE28735	High infiltration	-5.60084	4.09806	-9.6989	low
GSM711946	A	cluster 2	DEAD	GSE28735	Median infiltration	-6.5251	-0.733633	-5.79147	low
GSM711948	C	cluster 3	DEAD	GSE28735	High infiltration	-2.26677	1.06265	-3.32942	low
GSM711950	A	cluster 2	ALIVE	GSE28735	Median infiltration	-2.48615	-5.20135	2.7152	high
GSM711952	C	cluster 3	DEAD	GSE28735	Low infiltration	4.63243	-6.27397	10.9064	high
GSM711954	A	cluster 1	DEAD	GSE28735	Median infiltration	2.38385	-2.92347	5.30732	high
GSM711956	C	cluster 3	ALIVE	GSE28735	Median infiltration	3.41197	1.2179	2.19407	high
GSM711958	B	cluster 1	ALIVE	GSE28735	High infiltration	2.08723	7.23531	-5.14809	low
GSM711960	B	cluster 3	ALIVE	GSE28735	High infiltration	1.68221	9.96575	-8.28354	low
GSM711962	A	cluster 1	DEAD	GSE28735	Median infiltration	2.04391	3.64215	-1.59824	low
GSM711964	C	cluster 3	ALIVE	GSE28735	Median infiltration	7.02823	4.76783	2.26041	high
GSM711966	B	cluster 1	ALIVE	GSE28735	Median infiltration	6.48836	10.5893	-4.10099	low
GSM711968	C	cluster 1	ALIVE	GSE28735	Median infiltration	3.30243	-1.14965	4.45208	high
GSM711970	A	cluster 3	DEAD	GSE28735	High infiltration	-2.04808	-5.75426	3.70619	high
GSM711972	B	cluster 1	ALIVE	GSE28735	Low infiltration	5.45423	8.93164	-3.47741	low
GSM711974	B	cluster 1	DEAD	GSE28735	Median infiltration	3.44524	9.4006	-5.95536	low
GSM711976	C	cluster 2	ALIVE	GSE28735	Median infiltration	-0.614704	-2.03352	1.41882	high
GSM711978	A	cluster 2	DEAD	GSE28735	Median infiltration	-4.55507	-8.78178	4.22671	high
GSM711980	A	cluster 3	ALIVE	GSE28735	Low infiltration	1.96501	-0.31819	2.2832	high
GSM711982	B	cluster 3	DEAD	GSE28735	Median infiltration	6.30272	16.2174	-9.91466	low
GSM711984	A	cluster 2	DEAD	GSE28735	Low infiltration	-16.8685	-24.0098	7.1413	high
GSM711986	C	cluster 1	ALIVE	GSE28735	Low infiltration	7.52791	-0.0612524	7.58916	high
GSM711988	A	cluster 2	DEAD	GSE28735	Median infiltration	-1.61334	-1.83147	0.218124	low
GSM711990	B	cluster 3	DEAD	GSE28735	Median infiltration	-1.43934	10.3658	-11.8052	low
GSM711992	A	cluster 2	DEAD	GSE28735	Low infiltration	-3.38635	-9.89102	6.50466	high
PANC1	A	cluster 3	DEAD	MTAB_6134	Low infiltration	-1.36465	-1.46087	0.0962235	low
PANC10	A	cluster 2	ALIVE	MTAB_6134	Median infiltration	-5.42868	-7.73112	2.30244	high
PANC100	B	cluster 3	DEAD	MTAB_6134	Median infiltration	5.16158	7.23145	-2.06987	low
PANC101	A	cluster 1	DEAD	MTAB_6134	Median infiltration	2.2866	-0.723074	3.00968	high
PANC102	C	cluster 1	DEAD	MTAB_6134	Median infiltration	2.78584	4.40225	-1.61641	low
PANC103	B	cluster 3	DEAD	MTAB_6134	High infiltration	-0.105412	12.8678	-12.9732	low
PANC104	A	cluster 1	ALIVE	MTAB_6134	High infiltration	-1.99421	-2.38925	0.395042	low
PANC105	A	cluster 1	ALIVE	MTAB_6134	High infiltration	0.253929	1.72524	-1.47131	low
PANC106	B	cluster 3	DEAD	MTAB_6134	Median infiltration	-0.026612	4.28603	-4.31264	low
PANC107	B	cluster 1	ALIVE	MTAB_6134	High infiltration	-1.98023	9.78647	-11.7667	low
PANC109	A	cluster 1	ALIVE	MTAB_6134	Median infiltration	-7.19382	-2.57286	-4.62096	low
PANC11	C	cluster 3	ALIVE	MTAB_6134	Low infiltration	5.87014	-1.70251	7.57264	high
PANC110	A	cluster 2	ALIVE	MTAB_6134	Low infiltration	-1.29712	-8.55168	7.25456	high
PANC111	C	cluster 1	DEAD	MTAB_6134	Median infiltration	-0.966189	-1.91499	0.948797	low
PANC112	A	cluster 2	DEAD	MTAB_6134	Low infiltration	0.746517	-2.91715	3.66367	high
PANC113	C	cluster 3	ALIVE	MTAB_6134	Low infiltration	0.0995852	-2.97311	3.0727	high
PANC114	A	cluster 1	DEAD	MTAB_6134	Median infiltration	0.0340432	-7.66346	7.69751	high
PANC115	C	cluster 1	ALIVE	MTAB_6134	Low infiltration	-0.847269	-4.96089	4.11362	high
PANC116	A	cluster 1	ALIVE	MTAB_6134	High infiltration	-6.52475	-7.93646	1.41171	high
PANC117	B	cluster 2	ALIVE	MTAB_6134	Median infiltration	2.28817	3.94763	-1.65946	low
PANC118	B	cluster 1	ALIVE	MTAB_6134	Median infiltration	-0.344577	1.91436	-2.25894	low
PANC119	C	cluster 3	DEAD	MTAB_6134	Median infiltration	3.90924	4.01898	-0.109734	low
PANC12	C	cluster 1	DEAD	MTAB_6134	Median infiltration	2.6016	0.31504	2.28656	high
PANC120	C	cluster 1	DEAD	MTAB_6134	Low infiltration	-2.33565	-9.90929	7.57365	high
PANC121	B	cluster 1	ALIVE	MTAB_6134	Low infiltration	6.16815	6.08801	0.0801391	low
PANC122	C	cluster 3	DEAD	MTAB_6134	Median infiltration	2.29311	0.147226	2.14589	high
PANC123	C	cluster 3	ALIVE	MTAB_6134	High infiltration	-2.68296	4.85884	-7.5418	low
PANC124	B	cluster 2	DEAD	MTAB_6134	Low infiltration	5.39777	7.47306	-2.07529	low
PANC125	A	cluster 2	DEAD	MTAB_6134	Median infiltration	-18.3533	-5.15097	-13.2024	low
PANC126	C	cluster 1	ALIVE	MTAB_6134	Median infiltration	2.94568	4.86638	-1.9207	low
PANC127	A	cluster 2	DEAD	MTAB_6134	Median infiltration	1.61712	-0.34907	1.96619	high
PANC128	C	cluster 2	ALIVE	MTAB_6134	High infiltration	-7.40346	-11.3834	3.97998	high
PANC129	B	cluster 1	DEAD	MTAB_6134	Median infiltration	0.149583	6.08241	-5.93283	low
PANC13	B	cluster 3	DEAD	MTAB_6134	Median infiltration	2.41092	5.07277	-2.66185	low
PANC130	A	cluster 1	DEAD	MTAB_6134	High infiltration	-9.66581	0.686233	-10.352	low
PANC131	B	cluster 1	DEAD	MTAB_6134	Low infiltration	5.74466	5.5045	0.240163	low
PANC132	B	cluster 1	DEAD	MTAB_6134	High infiltration	1.49308	7.1577	-5.66461	low
PANC134	A	cluster 2	ALIVE	MTAB_6134	Low infiltration	1.06396	-1.5481	2.61206	high
PANC135	B	cluster 3	ALIVE	MTAB_6134	High infiltration	0.135487	9.73598	-9.6005	low
PANC136	B	cluster 1	DEAD	MTAB_6134	Low infiltration	1.55281	1.80181	-0.248991	low
PANC137	A	cluster 2	DEAD	MTAB_6134	Low infiltration	2.77406	-3.39219	6.16625	high
PANC138	C	cluster 1	ALIVE	MTAB_6134	Low infiltration	1.84658	-7.28361	9.1302	high
PANC139	B	cluster 1	DEAD	MTAB_6134	Low infiltration	4.48877	8.4429	-3.95414	low
PANC14	B	cluster 3	DEAD	MTAB_6134	Median infiltration	4.02787	7.97736	-3.94949	low
PANC140	B	cluster 1	DEAD	MTAB_6134	High infiltration	-4.47116	6.07016	-10.5413	low
PANC141	B	cluster 2	DEAD	MTAB_6134	Median infiltration	2.25472	8.73953	-6.48481	low
PANC142	B	cluster 3	ALIVE	MTAB_6134	Median infiltration	5.64023	10.6227	-4.98243	low
PANC143	C	cluster 1	DEAD	MTAB_6134	Low infiltration	-1.79485	-27.8869	26.092	high
PANC144	B	cluster 1	ALIVE	MTAB_6134	High infiltration	-1.36815	10.6927	-12.0609	low
PANC145	C	cluster 1	DEAD	MTAB_6134	Median infiltration	-1.95083	-2.34913	0.398302	low
PANC147	B	cluster 3	DEAD	MTAB_6134	High infiltration	0.719972	7.57594	-6.85597	low
PANC148	B	cluster 3	DEAD	MTAB_6134	Median infiltration	0.423851	15.5174	-15.0935	low
PANC149	C	cluster 1	DEAD	MTAB_6134	Low infiltration	4.82714	-7.0922	11.9193	high
PANC15	C	cluster 2	DEAD	MTAB_6134	Median infiltration	-2.66869	-1.1905	-1.47819	low
PANC150	C	cluster 2	DEAD	MTAB_6134	Median infiltration	-0.0809053	-15.6886	15.6077	high
PANC151	A	cluster 3	DEAD	MTAB_6134	High infiltration	-5.64803	1.90061	-7.54864	low
PANC152	A	cluster 3	DEAD	MTAB_6134	Low infiltration	2.43599	2.3734	0.0625945	low
PANC153	C	cluster 1	ALIVE	MTAB_6134	Median infiltration	-0.484281	-8.37109	7.8868	high
PANC154	A	cluster 1	ALIVE	MTAB_6134	Median infiltration	-0.165431	-2.4338	2.26837	high
PANC155	C	cluster 1	DEAD	MTAB_6134	Low infiltration	2.19825	-13.5149	15.7131	high
PANC156	B	cluster 3	DEAD	MTAB_6134	Low infiltration	4.03117	7.50936	-3.47818	low
PANC158	C	cluster 1	ALIVE	MTAB_6134	Median infiltration	-0.597596	-3.42516	2.82757	high
PANC159	B	cluster 3	DEAD	MTAB_6134	High infiltration	3.65368	15.3727	-11.719	low
PANC160	C	cluster 3	ALIVE	MTAB_6134	Median infiltration	4.94249	5.14571	-0.203218	low
PANC161	B	cluster 3	ALIVE	MTAB_6134	High infiltration	-1.09344	8.42153	-9.51498	low
PANC163	B	cluster 1	ALIVE	MTAB_6134	Median infiltration	2.58664	7.88235	-5.29571	low
PANC164	A	cluster 1	DEAD	MTAB_6134	Median infiltration	-6.7406	-3.44819	-3.29241	low
PANC165	A	cluster 1	DEAD	MTAB_6134	Median infiltration	-0.952679	7.25571	-8.20839	low
PANC166	B	cluster 1	DEAD	MTAB_6134	Median infiltration	1.95886	8.40324	-6.44438	low
PANC167	C	cluster 2	DEAD	MTAB_6134	Median infiltration	-0.0694338	-1.44575	1.37631	high
PANC168	A	cluster 2	DEAD	MTAB_6134	Median infiltration	-13.7553	-11.48	-2.27527	low
PANC169	C	cluster 1	ALIVE	MTAB_6134	Low infiltration	2.79498	-8.98194	11.7769	high
PANC17	A	cluster 2	DEAD	MTAB_6134	Median infiltration	-11.7198	-0.784389	-10.9354	low
PANC170	C	cluster 3	ALIVE	MTAB_6134	Low infiltration	5.68697	2.27253	3.41444	high
PANC171	C	cluster 3	ALIVE	MTAB_6134	High infiltration	0.221607	2.03503	-1.81343	low
PANC173	C	cluster 2	ALIVE	MTAB_6134	Low infiltration	0.28231	-11.6365	11.9188	high
PANC174	C	cluster 3	ALIVE	MTAB_6134	Low infiltration	1.68209	2.1163	-0.434205	low
PANC175	B	cluster 3	DEAD	MTAB_6134	Median infiltration	3.47888	9.30815	-5.82927	low
PANC176	A	cluster 1	DEAD	MTAB_6134	High infiltration	-6.58482	-11.3291	4.74427	high
PANC178	A	cluster 1	DEAD	MTAB_6134	Median infiltration	0.182969	-3.36366	3.54663	high
PANC179	A	cluster 1	DEAD	MTAB_6134	Median infiltration	-0.198565	-2.9592	2.76064	high
PANC18	A	cluster 1	ALIVE	MTAB_6134	Low infiltration	-3.54277	-9.6737	6.13093	high
PANC180	A	cluster 1	ALIVE	MTAB_6134	Median infiltration	0.0320728	3.33135	-3.29928	low
PANC181	B	cluster 1	DEAD	MTAB_6134	Median infiltration	0.481534	3.32732	-2.84578	low
PANC182	C	cluster 2	DEAD	MTAB_6134	Low infiltration	-0.20367	-14.1278	13.9241	high
PANC184	A	cluster 3	DEAD	MTAB_6134	Median infiltration	-7.09309	-5.65705	-1.43604	low
PANC185	B	cluster 3	DEAD	MTAB_6134	Median infiltration	-0.0313756	6.48862	-6.52	low
PANC186	B	cluster 3	ALIVE	MTAB_6134	Low infiltration	-0.814096	-5.32771	4.51362	high
PANC187	B	cluster 3	ALIVE	MTAB_6134	Median infiltration	6.70032	5.91217	0.788145	low
PANC188	B	cluster 3	DEAD	MTAB_6134	Median infiltration	6.76535	9.7948	-3.02945	low
PANC189	A	cluster 3	DEAD	MTAB_6134	Median infiltration	-2.16832	-7.7711	5.60278	high
PANC19	A	cluster 2	DEAD	MTAB_6134	Low infiltration	-14.9653	-17.0742	2.10894	high
PANC190	B	cluster 1	ALIVE	MTAB_6134	Low infiltration	4.04926	9.81777	-5.76851	low
PANC191	C	cluster 3	ALIVE	MTAB_6134	Low infiltration	4.09999	2.94054	1.15945	high
PANC192	A	cluster 3	ALIVE	MTAB_6134	Median infiltration	-2.48476	-5.57333	3.08857	high
PANC193	B	cluster 3	DEAD	MTAB_6134	Median infiltration	0.333346	12.4761	-12.1428	low
PANC194	A	cluster 3	ALIVE	MTAB_6134	Low infiltration	2.66944	-3.4274	6.09684	high
PANC195	A	cluster 1	DEAD	MTAB_6134	Low infiltration	-7.59468	-5.38258	-2.2121	low
PANC196	C	cluster 1	DEAD	MTAB_6134	Low infiltration	4.78219	-0.505055	5.28724	high
PANC197	C	cluster 3	ALIVE	MTAB_6134	Low infiltration	5.11416	-4.89468	10.0088	high
PANC198	B	cluster 3	DEAD	MTAB_6134	High infiltration	-3.42008	12.121	-15.5411	low
PANC199	A	cluster 1	DEAD	MTAB_6134	Median infiltration	0.947687	0.583386	0.364301	low
PANC2	A	cluster 2	ALIVE	MTAB_6134	Median infiltration	-16.0927	-19.1166	3.02391	high
PANC20	A	cluster 1	DEAD	MTAB_6134	Median infiltration	1.66196	-0.929719	2.59168	high
PANC200	C	cluster 3	ALIVE	MTAB_6134	Low infiltration	5.77984	-0.441074	6.22091	high
PANC201	B	cluster 1	ALIVE	MTAB_6134	High infiltration	0.524032	13.8308	-13.3068	low
PANC202	B	cluster 1	DEAD	MTAB_6134	Low infiltration	1.36324	1.56294	-0.199702	low
PANC203	C	cluster 1	ALIVE	MTAB_6134	Median infiltration	3.32223	-7.76318	11.0854	high
PANC204	C	cluster 3	DEAD	MTAB_6134	Median infiltration	-1.66798	-3.90321	2.23523	high
PANC205	B	cluster 2	ALIVE	MTAB_6134	Median infiltration	-0.0890022	6.50187	-6.59087	low
PANC206	C	cluster 3	ALIVE	MTAB_6134	High infiltration	-1.88002	3.81508	-5.6951	low
PANC207	B	cluster 3	ALIVE	MTAB_6134	Median infiltration	-2.06053	4.33171	-6.39224	low
PANC208	C	cluster 3	ALIVE	MTAB_6134	Median infiltration	3.76112	4.97612	-1.21499	low
PANC209	B	cluster 2	DEAD	MTAB_6134	Low infiltration	3.12667	3.99085	-0.864178	low
PANC21	A	cluster 2	ALIVE	MTAB_6134	Median infiltration	-8.80403	-4.98609	-3.81794	low
PANC210	B	cluster 1	DEAD	MTAB_6134	High infiltration	-4.37187	4.63759	-9.00946	low
PANC211	A	cluster 2	ALIVE	MTAB_6134	Low infiltration	-6.37188	-12.5351	6.16321	high
PANC212	C	cluster 1	ALIVE	MTAB_6134	Low infiltration	1.63553	-0.929588	2.56512	high
PANC213	B	cluster 3	DEAD	MTAB_6134	Median infiltration	2.11943	8.02872	-5.90929	low
PANC214	B	cluster 1	DEAD	MTAB_6134	Low infiltration	5.08554	12.3147	-7.22917	low
PANC216	B	cluster 3	DEAD	MTAB_6134	Median infiltration	3.1737	3.20159	-0.0278953	low
PANC217	B	cluster 3	DEAD	MTAB_6134	High infiltration	-4.7741	3.11572	-7.88981	low
PANC218	A	cluster 3	DEAD	MTAB_6134	Median infiltration	-2.88738	2.14734	-5.03472	low
PANC219	A	cluster 2	DEAD	MTAB_6134	Median infiltration	-1.13823	-4.88914	3.7509	high
PANC22	B	cluster 2	ALIVE	MTAB_6134	High infiltration	-3.61205	7.28979	-10.9018	low
PANC220	B	cluster 3	DEAD	MTAB_6134	Median infiltration	4.56751	8.74665	-4.17915	low
PANC221	A	cluster 2	DEAD	MTAB_6134	Low infiltration	-9.58932	-10.5611	0.971741	low
PANC222	B	cluster 1	DEAD	MTAB_6134	Median infiltration	-5.248	2.93467	-8.18267	low
PANC223	C	cluster 1	ALIVE	MTAB_6134	Median infiltration	3.51609	-1.56696	5.08305	high
PANC224	B	cluster 1	ALIVE	MTAB_6134	Median infiltration	4.56782	5.61595	-1.04813	low
PANC226	A	cluster 2	DEAD	MTAB_6134	Median infiltration	-14.151	-12.6049	-1.5461	low
PANC227	B	cluster 2	ALIVE	MTAB_6134	Median infiltration	2.84437	8.19979	-5.35542	low
PANC228	B	cluster 1	DEAD	MTAB_6134	Median infiltration	2.48577	4.76506	-2.27929	low
PANC229	C	cluster 3	DEAD	MTAB_6134	Median infiltration	3.06367	2.00528	1.05839	low
PANC23	A	cluster 2	DEAD	MTAB_6134	Low infiltration	-8.85904	-6.48759	-2.37146	low
PANC230	A	cluster 1	DEAD	MTAB_6134	Median infiltration	-5.59903	0.301765	-5.90079	low
PANC231	A	cluster 2	DEAD	MTAB_6134	Low infiltration	0.436044	-1.68969	2.12573	high
PANC232	B	cluster 3	DEAD	MTAB_6134	Median infiltration	4.93296	11.0413	-6.1083	low
PANC233	C	cluster 2	ALIVE	MTAB_6134	Low infiltration	-2.28781	-6.71818	4.43037	high
PANC234	C	cluster 2	ALIVE	MTAB_6134	Median infiltration	-1.06185	-2.5986	1.53674	high
PANC236	B	cluster 2	DEAD	MTAB_6134	Median infiltration	-2.08104	2.25137	-4.33241	low
PANC238	B	cluster 1	DEAD	MTAB_6134	Low infiltration	4.77895	5.56797	-0.789018	low
PANC239	C	cluster 1	DEAD	MTAB_6134	Low infiltration	-1.56751	-0.860876	-0.706633	low
PANC24	A	cluster 2	DEAD	MTAB_6134	Low infiltration	-3.3835	-6.46482	3.08133	high
PANC240	A	cluster 2	DEAD	MTAB_6134	Median infiltration	-4.96893	-6.84587	1.87693	high
PANC241	A	cluster 1	DEAD	MTAB_6134	High infiltration	-5.72153	3.59263	-9.31416	low
PANC242	B	cluster 1	DEAD	MTAB_6134	High infiltration	-2.63958	7.08254	-9.72212	low
PANC244	B	cluster 1	DEAD	MTAB_6134	Median infiltration	4.46538	6.48243	-2.01705	low
PANC245	B	cluster 3	DEAD	MTAB_6134	Median infiltration	-0.156636	1.38009	-1.53672	low
PANC246	A	cluster 1	DEAD	MTAB_6134	Median infiltration	-4.69171	-15.8533	11.1616	high
PANC247	B	cluster 1	DEAD	MTAB_6134	Median infiltration	2.50065	4.38245	-1.8818	low
PANC248	B	cluster 3	DEAD	MTAB_6134	Median infiltration	7.49889	5.801	1.69789	high
PANC249	C	cluster 3	DEAD	MTAB_6134	Low infiltration	-0.561944	-9.01217	8.45023	high
PANC250	B	cluster 3	DEAD	MTAB_6134	Median infiltration	5.29579	8.62363	-3.32785	low
PANC251	A	cluster 1	ALIVE	MTAB_6134	Median infiltration	2.67696	-6.0895	8.76647	high
PANC252	B	cluster 3	DEAD	MTAB_6134	Low infiltration	6.81632	13.1099	-6.29356	low
PANC253	C	cluster 2	DEAD	MTAB_6134	Median infiltration	-0.229811	2.03773	-2.26754	low
PANC254	B	cluster 3	DEAD	MTAB_6134	Low infiltration	2.45863	4.38574	-1.92712	low
PANC255	C	cluster 2	ALIVE	MTAB_6134	Low infiltration	-0.573872	-7.99768	7.42381	high
PANC256	C	cluster 2	ALIVE	MTAB_6134	Median infiltration	-3.48673	2.12852	-5.61524	low
PANC257	B	cluster 1	DEAD	MTAB_6134	Low infiltration	7.53748	4.10075	3.43673	high
PANC258	B	cluster 1	ALIVE	MTAB_6134	Median infiltration	2.50921	7.60099	-5.09179	low
PANC259	B	cluster 1	DEAD	MTAB_6134	Low infiltration	6.7439	12.0632	-5.31927	low
PANC260	A	cluster 3	ALIVE	MTAB_6134	Median infiltration	-7.27638	-4.42581	-2.85057	low
PANC261	A	cluster 2	DEAD	MTAB_6134	Low infiltration	3.26712	-8.89718	12.1643	high
PANC262	C	cluster 1	ALIVE	MTAB_6134	Low infiltration	2.97656	-1.52191	4.49847	high
PANC263	C	cluster 3	ALIVE	MTAB_6134	High infiltration	-2.99595	-6.91119	3.91524	high
PANC264	C	cluster 2	ALIVE	MTAB_6134	Low infiltration	2.72242	-6.04114	8.76356	high
PANC265	C	cluster 3	ALIVE	MTAB_6134	Median infiltration	4.41965	3.23278	1.18687	high
PANC266	A	cluster 2	DEAD	MTAB_6134	Low infiltration	-5.88869	-12.6502	6.76155	high
PANC267	C	cluster 3	ALIVE	MTAB_6134	High infiltration	1.9661	0.281944	1.68416	high
PANC268	C	cluster 3	ALIVE	MTAB_6134	Low infiltration	2.46018	-12.4175	14.8777	high
PANC269	B	cluster 1	ALIVE	MTAB_6134	Median infiltration	7.75823	7.44966	0.308576	low
PANC270	C	cluster 3	ALIVE	MTAB_6134	Median infiltration	2.0517	-2.8016	4.85331	high
PANC271	C	cluster 2	ALIVE	MTAB_6134	Low infiltration	2.92397	-9.8872	12.8112	high
PANC272	A	cluster 3	ALIVE	MTAB_6134	Median infiltration	-2.18982	-10.1868	7.99693	high
PANC273	C	cluster 1	DEAD	MTAB_6134	Median infiltration	4.06061	3.01071	1.0499	low
PANC274	C	cluster 1	ALIVE	MTAB_6134	Low infiltration	3.77578	-3.52387	7.29965	high
PANC275	B	cluster 3	ALIVE	MTAB_6134	Median infiltration	5.90169	6.21073	-0.30904	low
PANC276	A	cluster 1	ALIVE	MTAB_6134	Median infiltration	-6.07397	-15.3228	9.24887	high
PANC277	C	cluster 1	ALIVE	MTAB_6134	Median infiltration	1.9605	0.0686634	1.89183	high
PANC279	A	cluster 2	ALIVE	MTAB_6134	Median infiltration	-12.6154	-7.48081	-5.13462	low
PANC28	A	cluster 1	DEAD	MTAB_6134	Median infiltration	2.13009	1.36572	0.764366	low
PANC280	A	cluster 1	ALIVE	MTAB_6134	Median infiltration	-1.47302	0.967397	-2.44041	low
PANC281	B	cluster 1	ALIVE	MTAB_6134	Median infiltration	1.06596	8.40693	-7.34097	low
PANC282	B	cluster 1	ALIVE	MTAB_6134	Median infiltration	2.08708	8.27314	-6.18606	low
PANC283	A	cluster 2	DEAD	MTAB_6134	Low infiltration	0.0356308	-0.460168	0.495798	low
PANC285	C	cluster 1	DEAD	MTAB_6134	Low infiltration	0.525686	2.71341	-2.18772	low
PANC286	A	cluster 1	DEAD	MTAB_6134	Median infiltration	-0.845517	0.66047	-1.50599	low
PANC288	A	cluster 2	DEAD	MTAB_6134	Median infiltration	-0.496385	-0.166274	-0.330111	low
PANC289	C	cluster 3	DEAD	MTAB_6134	Low infiltration	1.94692	-4.12041	6.06733	high
PANC29	C	cluster 1	DEAD	MTAB_6134	Low infiltration	-0.976711	0.462226	-1.43894	low
PANC290	B	cluster 3	DEAD	MTAB_6134	Low infiltration	2.21878	1.7882	0.43058	low
PANC291	C	cluster 3	ALIVE	MTAB_6134	Low infiltration	0.940984	-3.72756	4.66855	high
PANC292	C	cluster 1	ALIVE	MTAB_6134	High infiltration	-2.90548	0.433096	-3.33858	low
PANC293	C	cluster 2	DEAD	MTAB_6134	Low infiltration	2.67806	-5.31857	7.99663	high
PANC294	B	cluster 1	DEAD	MTAB_6134	Low infiltration	3.08039	4.11023	-1.02984	low
PANC295	B	cluster 3	DEAD	MTAB_6134	Median infiltration	1.29771	12.3238	-11.0261	low
PANC296	B	cluster 1	DEAD	MTAB_6134	Median infiltration	1.61217	1.2394	0.372768	low
PANC297	A	cluster 3	ALIVE	MTAB_6134	Median infiltration	-0.174767	-6.26274	6.08797	high
PANC298	B	cluster 1	DEAD	MTAB_6134	Median infiltration	1.91706	6.1633	-4.24624	low
PANC3	C	cluster 1	DEAD	MTAB_6134	Low infiltration	-0.0560448	-1.6116	1.55555	high
PANC30	A	cluster 2	ALIVE	MTAB_6134	Median infiltration	-3.88364	6.62057	-10.5042	low
PANC300	B	cluster 3	DEAD	MTAB_6134	Median infiltration	1.56685	5.93275	-4.36591	low
PANC301	A	cluster 2	ALIVE	MTAB_6134	Low infiltration	-0.84984	-5.62642	4.77658	high
PANC302	C	cluster 1	ALIVE	MTAB_6134	Median infiltration	-3.13133	4.30351	-7.43484	low
PANC303	A	cluster 1	DEAD	MTAB_6134	Median infiltration	2.91009	0.483074	2.42702	high
PANC305	B	cluster 2	DEAD	MTAB_6134	Low infiltration	0.664346	-0.222926	0.887272	low
PANC307	C	cluster 3	ALIVE	MTAB_6134	Low infiltration	-0.217641	-8.26585	8.0482	high
PANC309	B	cluster 2	DEAD	MTAB_6134	Median infiltration	2.83521	9.19397	-6.35876	low
PANC31	A	cluster 2	DEAD	MTAB_6134	Median infiltration	-5.13974	-8.37861	3.23887	high
PANC310	B	cluster 2	DEAD	MTAB_6134	Median infiltration	1.83783	7.257	-5.41916	low
PANC311	C	cluster 3	DEAD	MTAB_6134	Low infiltration	1.7962	-1.0924	2.88861	high
PANC312	A	cluster 1	ALIVE	MTAB_6134	High infiltration	-8.78325	-2.65415	-6.12909	low
PANC314	C	cluster 2	DEAD	MTAB_6134	Median infiltration	0.307192	-0.235596	0.542788	low
PANC315	C	cluster 3	DEAD	MTAB_6134	Low infiltration	3.864	1.79536	2.06864	high
PANC316	A	cluster 2	DEAD	MTAB_6134	Low infiltration	-9.24344	-13.2617	4.01828	high
PANC318	C	cluster 1	DEAD	MTAB_6134	Low infiltration	-1.37048	-12.2203	10.8498	high
PANC319	B	cluster 1	DEAD	MTAB_6134	Median infiltration	3.28622	7.98085	-4.69463	low
PANC32	B	cluster 1	DEAD	MTAB_6134	Low infiltration	1.73251	1.88054	-0.148027	low
PANC320	A	cluster 2	DEAD	MTAB_6134	High infiltration	-5.98366	-5.44824	-0.535416	low
PANC321	B	cluster 2	DEAD	MTAB_6134	Median infiltration	2.59149	5.63057	-3.03908	low
PANC322	A	cluster 3	ALIVE	MTAB_6134	Low infiltration	1.066	-12.5282	13.5942	high
PANC323	A	cluster 2	DEAD	MTAB_6134	Median infiltration	0.71052	2.19077	-1.48025	low
PANC324	A	cluster 2	DEAD	MTAB_6134	Median infiltration	-13.4263	-15.0452	1.61896	high
PANC326	C	cluster 2	DEAD	MTAB_6134	Median infiltration	-10.4309	-17.9161	7.48526	high
PANC327	C	cluster 3	DEAD	MTAB_6134	Low infiltration	4.62601	-2.60118	7.22719	high
PANC329	C	cluster 1	DEAD	MTAB_6134	High infiltration	-1.82197	-17.8239	16.0019	high
PANC330	A	cluster 1	DEAD	MTAB_6134	Median infiltration	2.89186	-1.32089	4.21276	high
PANC331	A	cluster 3	ALIVE	MTAB_6134	Median infiltration	-0.936374	-0.883912	-0.0524622	low
PANC332	B	cluster 2	DEAD	MTAB_6134	Low infiltration	3.75197	3.97167	-0.219708	low
PANC334	A	cluster 2	ALIVE	MTAB_6134	Median infiltration	-2.79641	-3.11422	0.317813	low
PANC335	B	cluster 1	DEAD	MTAB_6134	Low infiltration	1.80581	6.34173	-4.53592	low
PANC35	A	cluster 2	DEAD	MTAB_6134	Median infiltration	-7.91642	-5.35334	-2.56308	low
PANC36	B	cluster 3	DEAD	MTAB_6134	Median infiltration	5.15588	6.37629	-1.22041	low
PANC37	A	cluster 2	DEAD	MTAB_6134	Median infiltration	-6.33033	-7.22029	0.889967	low
PANC38	A	cluster 1	DEAD	MTAB_6134	High infiltration	-2.55069	-10.8385	8.28777	high
PANC39	A	cluster 3	DEAD	MTAB_6134	Median infiltration	-2.51039	-0.562683	-1.94771	low
PANC4	A	cluster 3	DEAD	MTAB_6134	High infiltration	-1.82784	2.29271	-4.12055	low
PANC41	B	cluster 1	DEAD	MTAB_6134	Median infiltration	7.75158	8.65427	-0.90269	low
PANC42	C	cluster 3	DEAD	MTAB_6134	High infiltration	2.72616	-2.6103	5.33646	high
PANC43	C	cluster 3	ALIVE	MTAB_6134	Median infiltration	7.77832	-0.168152	7.94647	high
PANC44	A	cluster 1	DEAD	MTAB_6134	Median infiltration	-0.00836636	-0.77085	0.762484	low
PANC45	B	cluster 1	ALIVE	MTAB_6134	Median infiltration	1.87955	11.1808	-9.3013	low
PANC46	C	cluster 1	ALIVE	MTAB_6134	Median infiltration	4.651	2.43529	2.21571	high
PANC47	A	cluster 2	DEAD	MTAB_6134	Low infiltration	-13.8221	-19.5526	5.73051	high
PANC48	A	cluster 1	ALIVE	MTAB_6134	Low infiltration	0.735135	-2.30996	3.04509	high
PANC51	A	cluster 1	ALIVE	MTAB_6134	Median infiltration	1.669	-9.85924	11.5282	high
PANC53	A	cluster 1	ALIVE	MTAB_6134	Median infiltration	-0.957944	-10.427	9.46903	high
PANC54	B	cluster 1	DEAD	MTAB_6134	Median infiltration	5.79852	8.05973	-2.26122	low
PANC55	A	cluster 1	DEAD	MTAB_6134	Median infiltration	-2.7053	-0.776043	-1.92926	low
PANC57	C	cluster 1	DEAD	MTAB_6134	Low infiltration	2.54458	-2.82941	5.37399	high
PANC58	A	cluster 1	DEAD	MTAB_6134	Median infiltration	-13.3664	-12.7158	-0.650674	low
PANC6	C	cluster 3	ALIVE	MTAB_6134	Low infiltration	5.57389	-2.55739	8.13128	high
PANC60	A	cluster 1	DEAD	MTAB_6134	Median infiltration	5.90511	-7.86685	13.772	high
PANC61	B	cluster 3	DEAD	MTAB_6134	Median infiltration	10.6959	6.97727	3.71861	high
PANC63	A	cluster 2	DEAD	MTAB_6134	Median infiltration	-7.80885	-6.37513	-1.43371	low
PANC65	B	cluster 1	DEAD	MTAB_6134	High infiltration	-7.75943	4.8674	-12.6268	low
PANC66	A	cluster 1	DEAD	MTAB_6134	Median infiltration	4.06214	-2.62109	6.68324	high
PANC67	B	cluster 1	DEAD	MTAB_6134	Low infiltration	5.59744	8.46154	-2.8641	low
PANC68	C	cluster 1	DEAD	MTAB_6134	Low infiltration	4.75808	1.68426	3.07382	high
PANC69	B	cluster 3	DEAD	MTAB_6134	Median infiltration	1.51801	6.83391	-5.3159	low
PANC7	B	cluster 3	ALIVE	MTAB_6134	High infiltration	1.9999	7.0934	-5.09351	low
PANC70	A	cluster 2	DEAD	MTAB_6134	Low infiltration	-13.4304	-13.7877	0.357274	low
PANC71	C	cluster 1	ALIVE	MTAB_6134	Median infiltration	3.97615	3.3145	0.66165	low
PANC73	B	cluster 3	DEAD	MTAB_6134	Median infiltration	4.96839	10.0362	-5.06783	low
PANC75	B	cluster 2	DEAD	MTAB_6134	Low infiltration	2.47311	3.51244	-1.03932	low
PANC77	B	cluster 3	ALIVE	MTAB_6134	Median infiltration	10.5598	13.3569	-2.79709	low
PANC78	B	cluster 3	DEAD	MTAB_6134	Median infiltration	2.62992	5.88989	-3.25997	low
PANC79	C	cluster 1	DEAD	MTAB_6134	Low infiltration	3.74875	2.01498	1.73377	high
PANC8	B	cluster 3	DEAD	MTAB_6134	Median infiltration	-0.131244	5.53935	-5.6706	low
PANC80	B	cluster 2	DEAD	MTAB_6134	Median infiltration	-2.3494	1.43241	-3.78181	low
PANC81	B	cluster 1	DEAD	MTAB_6134	Median infiltration	4.65782	13.5948	-8.93702	low
PANC82	B	cluster 3	ALIVE	MTAB_6134	High infiltration	2.18161	8.45733	-6.27572	low
PANC83	B	cluster 1	DEAD	MTAB_6134	Median infiltration	3.92503	6.84805	-2.92302	low
PANC86	A	cluster 2	DEAD	MTAB_6134	Low infiltration	-6.87728	-7.39941	0.522128	low
PANC87	A	cluster 3	ALIVE	MTAB_6134	Low infiltration	1.87241	-1.1076	2.98001	high
PANC88	C	cluster 3	DEAD	MTAB_6134	Low infiltration	7.91596	-1.8435	9.75946	high
PANC89	C	cluster 1	DEAD	MTAB_6134	Median infiltration	-1.42192	-0.600989	-0.820933	low
PANC9	B	cluster 2	ALIVE	MTAB_6134	Low infiltration	-2.81724	1.325	-4.14224	low
PANC90	A	cluster 2	DEAD	MTAB_6134	Median infiltration	-6.30207	-10.2331	3.93102	high
PANC92	B	cluster 1	DEAD	MTAB_6134	Median infiltration	7.64388	15.3474	-7.70355	low
PANC93	B	cluster 1	DEAD	MTAB_6134	High infiltration	-1.19878	10.5263	-11.7251	low
PANC94	A	cluster 3	DEAD	MTAB_6134	Low infiltration	0.197864	-5.78667	5.98453	high
PANC95	B	cluster 1	DEAD	MTAB_6134	Low infiltration	2.20001	1.53325	0.666754	low
PANC97	B	cluster 1	ALIVE	MTAB_6134	Median infiltration	7.5769	6.44709	1.12981	low
PANC98	C	cluster 2	ALIVE	MTAB_6134	Low infiltration	9.84722	1.70072	8.1465	high
PANC99	A	cluster 1	DEAD	MTAB_6134	Median infiltration	1.37534	4.12621	-2.75087	low
TCGA-2J-AAB1-01	C	cluster 2	DEAD	TCGA_PAAD	Median infiltration	2.01244	-4.90739	6.91983	high
TCGA-2J-AAB4-01	A	cluster 2	ALIVE	TCGA_PAAD	Median infiltration	2.50374	-4.82907	7.33282	high
TCGA-2J-AAB6-01	B	cluster 3	DEAD	TCGA_PAAD	Low infiltration	3.29332	8.59694	-5.30362	low
TCGA-2J-AAB8-01	B	cluster 3	ALIVE	TCGA_PAAD	Median infiltration	6.47725	8.81572	-2.33848	low
TCGA-2J-AAB9-01	A	cluster 1	DEAD	TCGA_PAAD	Median infiltration	-3.95498	-3.62755	-0.327424	low
TCGA-2J-AABA-01	B	cluster 1	DEAD	TCGA_PAAD	Low infiltration	3.86532	6.28037	-2.41505	low
TCGA-2J-AABE-01	B	cluster 1	ALIVE	TCGA_PAAD	Median infiltration	6.17036	4.44546	1.7249	high
TCGA-2J-AABF-01	A	cluster 1	DEAD	TCGA_PAAD	Median infiltration	2.60484	-1.59002	4.19486	high
TCGA-2J-AABH-01	A	cluster 1	ALIVE	TCGA_PAAD	Low infiltration	1.20225	-6.59543	7.79768	high
TCGA-2J-AABI-01	B	cluster 1	ALIVE	TCGA_PAAD	High infiltration	0.816775	7.38312	-6.56634	low
TCGA-2J-AABK-01	A	cluster 2	ALIVE	TCGA_PAAD	Low infiltration	-1.37178	-12.9749	11.6031	high
TCGA-2J-AABO-01	A	cluster 3	ALIVE	TCGA_PAAD	Median infiltration	3.34953	3.2228	0.126727	low
TCGA-2J-AABP-01	B	cluster 3	ALIVE	TCGA_PAAD	Median infiltration	-2.16109	15.2228	-17.3839	low
TCGA-2J-AABR-01	A	cluster 1	ALIVE	TCGA_PAAD	Median infiltration	0.516089	-0.132963	0.649052	low
TCGA-2J-AABT-01	B	cluster 1	ALIVE	TCGA_PAAD	Median infiltration	1.8912	8.34537	-6.45417	low
TCGA-2J-AABU-01	B	cluster 3	DEAD	TCGA_PAAD	Low infiltration	6.13214	9.55743	-3.42529	low
TCGA-2J-AABV-01	A	cluster 2	DEAD	TCGA_PAAD	Low infiltration	-33.1425	-27.5989	-5.54365	low
TCGA-2L-AAQA-01	C	cluster 1	DEAD	TCGA_PAAD	Low infiltration	6.10054	0.116089	5.98445	high
TCGA-2L-AAQE-01	C	cluster 1	DEAD	TCGA_PAAD	Low infiltration	4.15478	2.60584	1.54894	high
TCGA-2L-AAQI-01	A	cluster 1	DEAD	TCGA_PAAD	Low infiltration	1.55792	-7.33304	8.89096	high
TCGA-2L-AAQJ-01	C	cluster 1	DEAD	TCGA_PAAD	Low infiltration	4.19126	-0.0172075	4.20847	high
TCGA-2L-AAQL-01	A	cluster 1	DEAD	TCGA_PAAD	Low infiltration	-0.475671	-5.32214	4.84647	high
TCGA-2L-AAQM-01	C	cluster 2	ALIVE	TCGA_PAAD	Low infiltration	-10.8077	-6.77878	-4.02892	low
TCGA-3A-A9I5-01	C	cluster 2	ALIVE	TCGA_PAAD	Low infiltration	-4.58146	-3.80226	-0.7792	low
TCGA-3A-A9I7-01	B	cluster 1	ALIVE	TCGA_PAAD	Low infiltration	4.51409	5.47125	-0.957161	low
TCGA-3A-A9I9-01	A	cluster 2	DEAD	TCGA_PAAD	Low infiltration	-7.21179	-12.0243	4.81255	high
TCGA-3A-A9IB-01	B	cluster 3	DEAD	TCGA_PAAD	Median infiltration	4.23026	6.96412	-2.73386	low
TCGA-3A-A9IC-01	B	cluster 1	DEAD	TCGA_PAAD	Median infiltration	6.2954	10.9281	-4.63274	low
TCGA-3A-A9IH-01	C	cluster 1	ALIVE	TCGA_PAAD	Low infiltration	4.37688	-2.02463	6.40152	high
TCGA-3A-A9IJ-01	C	cluster 2	ALIVE	TCGA_PAAD	Low infiltration	-21.1641	-12.129	-9.03503	low
TCGA-3A-A9IL-01	A	cluster 2	ALIVE	TCGA_PAAD	Low infiltration	-13.0218	-6.58393	-6.43783	low
TCGA-3A-A9IN-01	C	cluster 2	ALIVE	TCGA_PAAD	Low infiltration	-13.0048	-3.06199	-9.94279	low
TCGA-3A-A9IO-01	A	cluster 2	ALIVE	TCGA_PAAD	Low infiltration	-17.562	-14.1376	-3.42444	low
TCGA-3A-A9IR-01	C	cluster 2	ALIVE	TCGA_PAAD	Low infiltration	-13.6181	-12.9469	-0.67119	low
TCGA-3A-A9IS-01	C	cluster 2	ALIVE	TCGA_PAAD	Low infiltration	-15.5448	-12.7374	-2.8074	low
TCGA-3A-A9IU-01	A	cluster 1	DEAD	TCGA_PAAD	Low infiltration	2.11462	0.652658	1.46196	high
TCGA-3A-A9IV-01	C	cluster 3	ALIVE	TCGA_PAAD	Low infiltration	-8.15476	-2.17197	-5.98279	low
TCGA-3A-A9IX-01	A	cluster 2	ALIVE	TCGA_PAAD	High infiltration	-4.10896	-0.765866	-3.34309	low
TCGA-3A-A9IZ-01	B	cluster 1	DEAD	TCGA_PAAD	Low infiltration	5.9021	2.21977	3.68233	high
TCGA-3A-A9J0-01	B	cluster 3	ALIVE	TCGA_PAAD	Low infiltration	5.82531	6.01545	-0.190139	low
TCGA-3E-AAAY-01	A	cluster 1	ALIVE	TCGA_PAAD	Median infiltration	0.375006	-1.96061	2.33561	high
TCGA-3E-AAAZ-01	A	cluster 1	DEAD	TCGA_PAAD	Low infiltration	2.81923	2.08512	0.734111	low
TCGA-F2-6879-01	C	cluster 1	DEAD	TCGA_PAAD	Median infiltration	6.4304	1.98681	4.44359	high
TCGA-F2-6880-01	A	cluster 2	ALIVE	TCGA_PAAD	Low infiltration	-37.1801	-30.2811	-6.89904	low
TCGA-F2-7273-01	A	cluster 3	DEAD	TCGA_PAAD	High infiltration	-3.66751	1.57825	-5.24576	low
TCGA-F2-7276-01	A	cluster 3	DEAD	TCGA_PAAD	Median infiltration	-1.18019	3.75395	-4.93414	low
TCGA-F2-A44G-01	B	cluster 1	DEAD	TCGA_PAAD	Low infiltration	6.21432	3.10357	3.11075	high
TCGA-F2-A44H-01	A	cluster 1	ALIVE	TCGA_PAAD	Median infiltration	-4.65746	-1.88896	-2.7685	low
TCGA-F2-A7TX-01	A	cluster 1	DEAD	TCGA_PAAD	Median infiltration	-1.33764	-4.36638	3.02873	high
TCGA-F2-A8YN-01	B	cluster 1	ALIVE	TCGA_PAAD	Low infiltration	6.42548	3.75315	2.67233	high
TCGA-FB-A4P5-01	A	cluster 3	DEAD	TCGA_PAAD	High infiltration	-0.0697062	2.26415	-2.33386	low
TCGA-FB-A4P6-01	A	cluster 2	ALIVE	TCGA_PAAD	Median infiltration	0.289792	-3.13604	3.42584	high
TCGA-FB-A545-01	B	cluster 1	DEAD	TCGA_PAAD	Low infiltration	7.31062	6.32157	0.989057	low
TCGA-FB-A5VM-01	B	cluster 3	DEAD	TCGA_PAAD	Median infiltration	-1.15238	6.27473	-7.4271	low
TCGA-FB-A78T-01	A	cluster 1	DEAD	TCGA_PAAD	Low infiltration	-0.819368	-12.8981	12.0787	high
TCGA-FB-A7DR-01	B	cluster 1	DEAD	TCGA_PAAD	Median infiltration	3.70191	8.48586	-4.78395	low
TCGA-FB-AAPP-01	C	cluster 1	DEAD	TCGA_PAAD	Low infiltration	-1.62114	-19.4148	17.7937	high
TCGA-FB-AAPQ-01	C	cluster 1	DEAD	TCGA_PAAD	Low infiltration	3.6628	-4.03234	7.69514	high
TCGA-FB-AAPS-01	B	cluster 3	ALIVE	TCGA_PAAD	High infiltration	2.94144	13.0239	-10.0825	low
TCGA-FB-AAPU-01	C	cluster 1	DEAD	TCGA_PAAD	Low infiltration	4.09664	-12.5693	16.6659	high
TCGA-FB-AAPY-01	A	cluster 2	DEAD	TCGA_PAAD	Median infiltration	0.703604	-4.06769	4.77129	high
TCGA-FB-AAPZ-01	A	cluster 1	ALIVE	TCGA_PAAD	Median infiltration	3.00082	1.20815	1.79267	high
TCGA-FB-AAQ0-01	C	cluster 1	DEAD	TCGA_PAAD	Low infiltration	3.46427	-5.11875	8.58302	high
TCGA-FB-AAQ1-01	A	cluster 1	DEAD	TCGA_PAAD	Low infiltration	0.91454	-3.04332	3.95786	high
TCGA-FB-AAQ2-01	B	cluster 1	DEAD	TCGA_PAAD	Low infiltration	3.13531	2.78344	0.351876	low
TCGA-FB-AAQ3-01	A	cluster 1	DEAD	TCGA_PAAD	Median infiltration	-2.32188	-6.10717	3.78529	high
TCGA-FB-AAQ6-01	C	cluster 1	DEAD	TCGA_PAAD	Low infiltration	2.80597	-4.71755	7.52352	high
TCGA-H6-8124-01	B	cluster 3	ALIVE	TCGA_PAAD	Low infiltration	6.09915	9.20099	-3.10184	low
TCGA-H6-A45N-01	A	cluster 1	DEAD	TCGA_PAAD	Median infiltration	2.33419	1.37343	0.960762	low
TCGA-H8-A6C1-01	C	cluster 1	ALIVE	TCGA_PAAD	Low infiltration	2.68317	-2.58752	5.27069	high
TCGA-HV-A5A3-01	B	cluster 1	DEAD	TCGA_PAAD	Low infiltration	6.98059	2.63	4.35059	high
TCGA-HV-A5A4-01	C	cluster 2	ALIVE	TCGA_PAAD	Low infiltration	5.72753	1.55552	4.17202	high
TCGA-HV-A5A5-01	A	cluster 1	ALIVE	TCGA_PAAD	Median infiltration	1.87112	-0.319801	2.19092	high
TCGA-HV-A5A6-01	B	cluster 1	DEAD	TCGA_PAAD	Low infiltration	6.44716	5.79177	0.655388	low
TCGA-HV-A7OL-01	C	cluster 3	ALIVE	TCGA_PAAD	Median infiltration	-0.193241	-4.02599	3.83275	high
TCGA-HV-A7OP-01	C	cluster 1	ALIVE	TCGA_PAAD	Low infiltration	-13.9191	-23.817	9.89788	high
TCGA-HV-AA8V-01	B	cluster 1	ALIVE	TCGA_PAAD	Median infiltration	5.83633	9.18775	-3.35142	low
TCGA-HV-AA8X-01	C	cluster 1	DEAD	TCGA_PAAD	Low infiltration	5.12793	-6.3411	11.469	high
TCGA-HZ-7289-01	C	cluster 3	DEAD	TCGA_PAAD	Low infiltration	-0.289553	-11.8672	11.5776	high
TCGA-HZ-7918-01	A	cluster 1	ALIVE	TCGA_PAAD	High infiltration	-5.4248	-4.04806	-1.37674	low
TCGA-HZ-7919-01	C	cluster 3	DEAD	TCGA_PAAD	Median infiltration	6.59783	0.123453	6.47438	high
TCGA-HZ-7920-01	B	cluster 3	DEAD	TCGA_PAAD	High infiltration	-3.62854	5.38815	-9.01669	low
TCGA-HZ-7922-01	A	cluster 1	ALIVE	TCGA_PAAD	Median infiltration	5.04626	6.26682	-1.22055	low
TCGA-HZ-7923-01	A	cluster 2	ALIVE	TCGA_PAAD	High infiltration	-2.20502	5.12895	-7.33396	low
TCGA-HZ-7924-01	C	cluster 1	ALIVE	TCGA_PAAD	Median infiltration	-0.410411	-6.38156	5.97115	high
TCGA-HZ-7925-01	B	cluster 3	DEAD	TCGA_PAAD	Median infiltration	6.51046	15.9488	-9.43835	low
TCGA-HZ-7926-01	A	cluster 1	DEAD	TCGA_PAAD	Median infiltration	3.15339	-1.70223	4.85562	high
TCGA-HZ-8001-01	B	cluster 1	ALIVE	TCGA_PAAD	High infiltration	-1.7976	7.28824	-9.08585	low
TCGA-HZ-8002-01	A	cluster 2	DEAD	TCGA_PAAD	High infiltration	0.714945	4.3247	-3.60975	low
TCGA-HZ-8003-01	A	cluster 2	DEAD	TCGA_PAAD	High infiltration	-16.9654	-10.9668	-5.99855	low
TCGA-HZ-8005-01	B	cluster 3	DEAD	TCGA_PAAD	Median infiltration	6.88992	14.876	-7.98608	low
TCGA-HZ-8315-01	A	cluster 2	DEAD	TCGA_PAAD	Median infiltration	4.16103	3.6917	0.469331	low
TCGA-HZ-8317-01	A	cluster 1	DEAD	TCGA_PAAD	Median infiltration	-7.36185	-5.80015	-1.5617	low
TCGA-HZ-8519-01	C	cluster 1	ALIVE	TCGA_PAAD	High infiltration	-2.60518	3.08136	-5.68653	low
TCGA-HZ-8636-01	B	cluster 3	DEAD	TCGA_PAAD	Median infiltration	7.05213	6.66161	0.390515	low
TCGA-HZ-8637-01	C	cluster 3	DEAD	TCGA_PAAD	High infiltration	-1.37405	3.58768	-4.96173	low
TCGA-HZ-8638-01	C	cluster 1	DEAD	TCGA_PAAD	Low infiltration	0.481984	-4.1544	4.63638	high
TCGA-HZ-A49G-01	A	cluster 2	ALIVE	TCGA_PAAD	Median infiltration	-1.50023	-3.64853	2.14829	high
TCGA-HZ-A49H-01	A	cluster 1	ALIVE	TCGA_PAAD	High infiltration	-6.71863	-3.77391	-2.94472	low
TCGA-HZ-A49I-01	C	cluster 1	DEAD	TCGA_PAAD	Low infiltration	2.15502	1.01507	1.13995	low
TCGA-HZ-A4BH-01	B	cluster 3	ALIVE	TCGA_PAAD	Median infiltration	5.22431	7.88479	-2.66048	low
TCGA-HZ-A4BK-01	A	cluster 1	ALIVE	TCGA_PAAD	Low infiltration	3.09339	-2.63948	5.73287	high
TCGA-HZ-A77O-01	A	cluster 1	DEAD	TCGA_PAAD	Low infiltration	-4.74318	-7.51638	2.7732	high
TCGA-HZ-A77P-01	A	cluster 1	ALIVE	TCGA_PAAD	Median infiltration	0.914469	4.54354	-3.62908	low
TCGA-HZ-A77Q-01	B	cluster 3	ALIVE	TCGA_PAAD	High infiltration	4.97057	15.3732	-10.4026	low
TCGA-HZ-A8P0-01	A	cluster 3	ALIVE	TCGA_PAAD	Low infiltration	2.64948	-0.424556	3.07404	high
TCGA-HZ-A8P1-01	C	cluster 2	ALIVE	TCGA_PAAD	Low infiltration	1.83876	-9.41711	11.2559	high
TCGA-HZ-A9TJ-01	C	cluster 2	ALIVE	TCGA_PAAD	Low infiltration	1.19971	-5.77321	6.97292	high
TCGA-IB-7644-01	C	cluster 1	DEAD	TCGA_PAAD	Median infiltration	5.12424	-0.420571	5.54481	high
TCGA-IB-7645-01	B	cluster 3	DEAD	TCGA_PAAD	High infiltration	3.11635	10.742	-7.62567	low
TCGA-IB-7646-01	B	cluster 1	DEAD	TCGA_PAAD	Median infiltration	5.10615	12.4247	-7.31856	low
TCGA-IB-7649-01	A	cluster 1	DEAD	TCGA_PAAD	High infiltration	-1.98615	-3.17946	1.19331	high
TCGA-IB-7651-01	A	cluster 3	DEAD	TCGA_PAAD	Median infiltration	2.42247	1.48708	0.935387	low
TCGA-IB-7652-01	A	cluster 1	ALIVE	TCGA_PAAD	Low infiltration	1.3351	-1.46368	2.79878	high
TCGA-IB-7654-01	A	cluster 3	DEAD	TCGA_PAAD	Low infiltration	0.186899	-2.02106	2.20796	high
TCGA-IB-7885-01	B	cluster 3	ALIVE	TCGA_PAAD	Median infiltration	6.07472	8.43202	-2.35729	low
TCGA-IB-7886-01	C	cluster 1	DEAD	TCGA_PAAD	Median infiltration	5.15168	5.16598	-0.0143023	low
TCGA-IB-7887-01	B	cluster 3	DEAD	TCGA_PAAD	Low infiltration	4.36716	6.0105	-1.64334	low
TCGA-IB-7888-01	C	cluster 3	DEAD	TCGA_PAAD	High infiltration	0.129774	5.96549	-5.83572	low
TCGA-IB-7889-01	A	cluster 1	DEAD	TCGA_PAAD	Median infiltration	-2.62504	-6.73522	4.11018	high
TCGA-IB-7890-01	B	cluster 3	DEAD	TCGA_PAAD	Median infiltration	6.10943	14.818	-8.70856	low
TCGA-IB-7891-01	A	cluster 1	DEAD	TCGA_PAAD	High infiltration	-4.41109	-2.68891	-1.72218	low
TCGA-IB-7893-01	B	cluster 3	DEAD	TCGA_PAAD	Median infiltration	6.46428	18.2374	-11.7731	low
TCGA-IB-7897-01	B	cluster 3	DEAD	TCGA_PAAD	High infiltration	-1.45313	8.72765	-10.1808	low
TCGA-IB-8126-01	A	cluster 2	ALIVE	TCGA_PAAD	High infiltration	-21.5908	-13.3821	-8.20874	low
TCGA-IB-8127-01	A	cluster 1	ALIVE	TCGA_PAAD	Median infiltration	5.24312	2.42261	2.8205	high
TCGA-IB-A5SO-01	B	cluster 1	DEAD	TCGA_PAAD	Median infiltration	1.97205	5.49999	-3.52794	low
TCGA-IB-A5SP-01	A	cluster 1	ALIVE	TCGA_PAAD	Low infiltration	1.76212	-14.5099	16.2721	high
TCGA-IB-A5SQ-01	B	cluster 3	DEAD	TCGA_PAAD	Median infiltration	2.55451	10.3624	-7.80785	low
TCGA-IB-A5SS-01	B	cluster 1	DEAD	TCGA_PAAD	Median infiltration	7.46216	14.8985	-7.43629	low
TCGA-IB-A5ST-01	B	cluster 3	ALIVE	TCGA_PAAD	High infiltration	0.647231	8.50979	-7.86255	low
TCGA-IB-A6UF-01	A	cluster 1	ALIVE	TCGA_PAAD	Low infiltration	2.47928	-4.89977	7.37905	high
TCGA-IB-A6UG-01	A	cluster 1	DEAD	TCGA_PAAD	Low infiltration	-7.99483	-11.9456	3.95074	high
TCGA-IB-A7LX-01	B	cluster 1	DEAD	TCGA_PAAD	Low infiltration	4.02716	3.24351	0.783655	low
TCGA-IB-A7M4-01	C	cluster 1	ALIVE	TCGA_PAAD	Median infiltration	1.51719	-1.47067	2.98786	high
TCGA-IB-AAUM-01	A	cluster 2	ALIVE	TCGA_PAAD	Median infiltration	-18.3225	-17.9633	-0.359209	low
TCGA-IB-AAUN-01	A	cluster 1	DEAD	TCGA_PAAD	Low infiltration	0.71235	-3.2086	3.92095	high
TCGA-IB-AAUO-01	B	cluster 1	DEAD	TCGA_PAAD	Median infiltration	2.64848	-0.263779	2.91226	high
TCGA-IB-AAUP-01	B	cluster 3	ALIVE	TCGA_PAAD	High infiltration	0.168879	7.89764	-7.72876	low
TCGA-IB-AAUQ-01	B	cluster 1	DEAD	TCGA_PAAD	Median infiltration	2.07387	4.14884	-2.07497	low
TCGA-IB-AAUR-01	B	cluster 3	ALIVE	TCGA_PAAD	High infiltration	-0.760439	10.614	-11.3745	low
TCGA-IB-AAUS-01	B	cluster 3	ALIVE	TCGA_PAAD	High infiltration	1.74945	12.1972	-10.4478	low
TCGA-IB-AAUT-01	A	cluster 1	ALIVE	TCGA_PAAD	Median infiltration	-3.52429	-2.55164	-0.972651	low
TCGA-IB-AAUU-01	C	cluster 1	ALIVE	TCGA_PAAD	Median infiltration	4.55069	-4.55088	9.10157	high
TCGA-IB-AAUV-01	B	cluster 3	ALIVE	TCGA_PAAD	High infiltration	-1.98153	13.7901	-15.7717	low
TCGA-IB-AAUW-01	A	cluster 2	DEAD	TCGA_PAAD	Median infiltration	-2.21227	-5.10018	2.8879	high
TCGA-L1-A7W4-01	B	cluster 1	DEAD	TCGA_PAAD	Low infiltration	4.02559	8.66423	-4.63864	low
TCGA-LB-A7SX-01	C	cluster 1	DEAD	TCGA_PAAD	Low infiltration	1.60046	-5.89341	7.49386	high
TCGA-LB-A8F3-01	A	cluster 1	ALIVE	TCGA_PAAD	Low infiltration	-7.9636	-12.3225	4.35887	high
TCGA-LB-A9Q5-01	A	cluster 2	DEAD	TCGA_PAAD	Median infiltration	-16.1392	-14.5559	-1.58334	low
TCGA-M8-A5N4-01	B	cluster 1	ALIVE	TCGA_PAAD	Median infiltration	7.55084	8.85907	-1.30823	low
TCGA-OE-A75W-01	C	cluster 1	DEAD	TCGA_PAAD	Median infiltration	1.77158	-1.31255	3.08413	high
TCGA-PZ-A5RE-01	C	cluster 1	DEAD	TCGA_PAAD	Median infiltration	5.10179	3.40257	1.69922	high
TCGA-Q3-A5QY-01	B	cluster 3	ALIVE	TCGA_PAAD	High infiltration	-4.64239	6.47984	-11.1222	low
TCGA-Q3-AA2A-01	C	cluster 2	ALIVE	TCGA_PAAD	Low infiltration	3.17508	-0.607175	3.78226	high
TCGA-RB-A7B8-01	B	cluster 3	DEAD	TCGA_PAAD	Median infiltration	5.00876	6.82477	-1.81601	low
TCGA-RB-AA9M-01	C	cluster 1	ALIVE	TCGA_PAAD	Low infiltration	1.4945	2.09758	-0.603074	low
TCGA-RL-AAAS-01	A	cluster 1	ALIVE	TCGA_PAAD	High infiltration	-4.05673	-1.31552	-2.74121	low
TCGA-S4-A8RM-01	C	cluster 2	ALIVE	TCGA_PAAD	Low infiltration	3.71615	-8.12754	11.8437	high
TCGA-S4-A8RO-01	C	cluster 1	ALIVE	TCGA_PAAD	Low infiltration	2.93053	-1.44563	4.37616	high
TCGA-S4-A8RP-01	A	cluster 1	DEAD	TCGA_PAAD	Median infiltration	4.45762	-0.73414	5.19176	high
TCGA-US-A774-01	A	cluster 1	DEAD	TCGA_PAAD	Median infiltration	1.7207	1.00469	0.716007	low
TCGA-US-A776-01	C	cluster 2	ALIVE	TCGA_PAAD	Low infiltration	-2.6337	-15.807	13.1733	high
TCGA-US-A779-01	C	cluster 2	DEAD	TCGA_PAAD	Low infiltration	1.44516	-14.7874	16.2326	high
TCGA-US-A77E-01	C	cluster 2	DEAD	TCGA_PAAD	Low infiltration	6.57471	3.72549	2.84922	high
TCGA-US-A77G-01	A	cluster 2	DEAD	TCGA_PAAD	Low infiltration	1.98354	-17.8057	19.7892	high
TCGA-US-A77J-01	B	cluster 3	DEAD	TCGA_PAAD	High infiltration	-4.22872	3.83841	-8.06713	low
TCGA-XD-AAUG-01	B	cluster 3	ALIVE	TCGA_PAAD	Median infiltration	0.0652267	9.9645	-9.89927	low
TCGA-XD-AAUH-01	B	cluster 3	ALIVE	TCGA_PAAD	High infiltration	-2.15073	6.18033	-8.33105	low
TCGA-XD-AAUI-01	A	cluster 2	DEAD	TCGA_PAAD	Median infiltration	3.1368	0.898466	2.23834	high
TCGA-XD-AAUL-01	B	cluster 1	ALIVE	TCGA_PAAD	Median infiltration	4.80057	4.18486	0.615715	low
TCGA-XN-A8T3-01	A	cluster 2	ALIVE	TCGA_PAAD	Median infiltration	1.6987	2.11443	-0.415733	low
TCGA-XN-A8T5-01	B	cluster 3	ALIVE	TCGA_PAAD	High infiltration	0.578474	10.1087	-9.53018	low
TCGA-YB-A89D-01	B	cluster 1	ALIVE	TCGA_PAAD	Median infiltration	4.89115	7.15626	-2.26511	low
TCGA-YH-A8SY-01	B	cluster 3	ALIVE	TCGA_PAAD	Median infiltration	6.63178	14.4742	-7.84239	low
TCGA-YY-A8LH-01	C	cluster 2	ALIVE	TCGA_PAAD	Low infiltration	2.74105	-11.6757	14.4167	high
TCGA-Z5-AAPL-01	B	cluster 3	ALIVE	TCGA_PAAD	High infiltration	-4.309	3.70193	-8.01093	low

## Sheet: Sheet4
figure 4 1720 DEGs
Names	total	elements
TCGA_PAAD_DEGS cluster1_VS_cluster2 cluster1_VS_cluster3 cluster2_VS_cluster3	1720
		FSTL1
		RPS11
		MMP2
		SLMAP
		SAMD4A
		APBB2
		XDH
		EDN1
		CXCR4
		PTPRR
		IRAK1
		TMSB10
		CHD8
		DDB1
		MYO9B
		CDK14
		ERG
		SOD2
		TOB2
		IPO9
		SERPINF1
		TAOK3
		SLK
		BAZ1B
		USP6NL
		PHF20
		COL1A1
		NUDT1
		PDCD4
		FOXP3
		CST7
		SELL
		PPIL1
		STK17A
		CNPY4
		ZDHHC6
		ROR2
		FOXM1
		GRB2
		CHST15
		RARRES3
		PLXNA1
		FNDC1
		GCLM
		SAMSN1
		MLF1
		EMILIN1
		TAF12
		PDZD3
		CDCA4
		FUS
		MMP15
		RGS4
		POLG
		SNAPC1
		CELA3A
		QKI
		MAN2B1
		EML3
		ACADL
		PDP1
		CD53
		IPO13
		DCUN1D5
		LTBR
		GNB4
		DOCK11
		SLC39A5
		CHMP7
		SMC6
		RSU1
		EIF4A3
		CHMP2B
		ACO2
		ARID5A
		HUS1
		TFEC
		KLHL6
		EIF4E2
		HOXB5
		AKIRIN1
		PDGFRB
		DCTN1
		C1QBP
		CENPL
		TANC2
		NUP85
		SECTM1
		GLIPR2
		FAM49A
		EHD2
		GRPEL2
		IL20RA
		GPX4
		SPATS2L
		CDK16
		GEMIN6
		FOLR2
		MAP3K6
		AP2S1
		MME
		TOMM22
		SOCS3
		MALL
		DNASE1L1
		TMEM132A
		RAVER1
		SLC30A2
		AMOTL2
		PIGT
		FOXO1
		PSMA5
		CNOT2
		MRPL22
		TCTN3
		DNAJB11
		FPR1
		FMNL1
		AK1
		DNAJB13
		PLBD2
		ALDH1L1
		TMBIM1
		LRRC32
		MRAS
		AXL
		CD276
		COMMD1
		MFGE8
		PRMT5
		TSKU
		PDLIM1
		KLK7
		LRP1
		ANKH
		SH3PXD2B
		SDF4
		TAP2
		CPXM1
		NAA38
		MXRA7
		LGALS3
		DHX38
		BTBD1
		ABCF1
		MCOLN3
		ZDHHC20
		TMEM43
		TTL
		SKI
		DEGS1
		G6PD
		GABRP
		CELA2B
		SCARA3
		PLEKHH1
		ACSL1
		ABL1
		SLC16A4
		FUT11
		CCT3
		MTHFD1L
		HTRA1
		WISP1
		DDX21
		ADAR
		ILDR1
		SLC15A3
		RHOG
		RUNX2
		SDC3
		TSPAN18
		RAP2A
		ZNF532
		SLFN11
		ADAP2
		SLC1A3
		MAN2B2
		TOMM5
		CLIP3
		FAM168A
		IMPA1
		GJC1
		PTRH2
		STAMBPL1
		TCF20
		SNX8
		TIMM50
		VMA21
		LMCD1
		CHRM3
		DCHS1
		AKR7L
		C4BPA
		ALB
		C1QA
		NINJ1
		ZNF703
		TREM1
		GBP5
		HMGXB3
		GALNS
		STX6
		KCNJ16
		BMP2K
		FKBP11
		SLC4A4
		CHPF
		MAP7D1
		DDX56
		TWIST1
		CYR61
		DTNA
		LY96
		IL1R1
		ITGB5
		TYMP
		GGT5
		APOC1
		TMEM206
		RBMS1
		MEF2C
		HIVEP1
		GSTA1
		MRPL4
		WNK2
		C1QC
		ITIH5
		MMRN2
		MSN
		FKBP7
		GTF2E1
		ARHGAP17
		NGRN
		RGS16
		LYPLA1
		NUP93
		YARS2
		CDK12
		PAFAH1B1
		ZBTB38
		PLEKHB1
		HBEGF
		MRPL12
		CCDC137
		RTN3
		PSMB6
		MRAP2
		PPP1R8
		TNFRSF11B
		UBLCP1
		STMN3
		B4GALT1
		SLC25A44
		GDI1
		VSNL1
		EFTUD2
		ECE2
		ARL4C
		ENAH
		NLGN2
		KLF6
		THBD
		KIAA1524
		TM7SF2
		LTBP2
		HECW2
		NDUFS2
		ANXA6
		COL6A2
		MAP3K8
		STC1
		STOM
		GPKOW
		RAB23
		ARPP19
		RNF19B
		HLA-DMB
		SCD
		PHF19
		STAT3
		SLAMF8
		ROBO1
		MPZL1
		ARSB
		MAD1L1
		NOP16
		ANKRD11
		HK1
		KLF12
		TMED5
		MCAM
		PPIB
		OVOL2
		TOM1
		CENPN
		ATG9A
		DNAJB6
		PPT1
		KEAP1
		RFC4
		S100A8
		FBXL19
		DFNA5
		HEBP2
		CHAD
		POLB
		POLR2D
		ISG15
		WDR47
		KCTD20
		DDX19A
		PDPN
		MST1R
		COL3A1
		FOSL2
		RHPN1
		RBM12
		DEDD
		PTPN1
		SCYL2
		IFITM3
		B3GNT3
		UBE2S
		ANAPC11
		PCDH1
		OCIAD2
		ATP6V1B2
		CCR1
		PSAP
		NCS1
		TGFB3
		ELK1
		SERPINE2
		TCN1
		LILRB1
		PYGL
		NOD1
		PLA2G5
		TIMM10
		DIP2B
		TPP1
		NQO1
		HSPA9
		APOBEC1
		GINS4
		UTP3
		MBNL1
		FGA
		TUBB6
		FGF2
		SLC43A1
		COPS8
		NCBP2
		HNRNPAB
		MRPS23
		PGAP3
		EFEMP2
		EFNB2
		TSG101
		TNFRSF1B
		BAG2
		NCAPD2
		ISG20
		SMU1
		PC
		FAH
		BTN3A3
		PKMYT1
		DUT
		SLC25A19
		FAM43A
		SDF2
		RHBDF2
		RAB13
		SAP30BP
		RHBDL2
		COL17A1
		TTYH1
		GBP3
		RBMS3
		PSMD1
		RNF186
		FGL1
		ORAI2
		MSLN
		RNF212
		GAS7
		RPL41
		DRAP1
		MYO1F
		SETD7
		DPY19L4
		FZD6
		FBXO45
		KLK1
		CKAP5
		PNO1
		KRT5
		TIMP2
		MORC2
		MT1H
		KITLG
		HDGF
		DDR2
		MAP4K4
		LMNA
		TRIM59
		HIP1
		WNK1
		TRPS1
		NOTCH3
		CALHM2
		PHYHD1
		FBXO32
		ATP1B3
		CRKL
		GATM
		RASA3
		PGD
		ITPRIP
		PHTF2
		MTMR11
		ATMIN
		GATA4
		GARS
		HLX
		GNL2
		PFDN2
		SLC35B4
		BIRC3
		ZNHIT6
		SPOCK1
		FIBIN
		ARRB2
		G3BP1
		RBM15
		AMZ2
		CACNA2D1
		PI4KB
		SUSD2
		OAZ2
		FADS1
		CSF3R
		EPS8
		NASP
		COL9A2
		CCDC153
		BIRC5
		PRR16
		TRA2B
		LAIR1
		EVI2A
		RBPJ
		LRRC8D
		DAPK3
		POLE3
		ATAD1
		SBNO2
		PSMD3
		RAB35
		PTMS
		GMFG
		MFAP5
		NTAN1
		CD300A
		ARL2BP
		CD99
		INPP5J
		GLA
		AGGF1
		PKIB
		PERP
		FN1
		DGKD
		SERTAD2
		YWHAZ
		FAM83H
		TMEM140
		AURKB
		IFI16
		NUAK1
		RRAD
		ARHGAP42
		S100A3
		GRWD1
		CTSB
		RILPL1
		GANAB
		ERCC1
		AQP8
		PARK7
		TUBA1A
		NOP10
		ANKRD22
		DSE
		PLIN3
		CBX1
		FDFT1
		ADAMTSL4
		MAP1A
		HAS2
		EPHX4
		CTSK
		POP7
		SCCPDH
		PRF1
		LST1
		CDK4
		PRMT1
		TEX10
		IGFN1
		ACOT9
		GXYLT2
		XYLT2
		HIPK3
		GAL3ST1
		CDR2L
		PIK3CD
		TINAGL1
		RUFY1
		NAA15
		BCL11B
		PIGK
		GTSE1
		GP2
		CD86
		GNA13
		COL8A1
		RBPJL
		MRFAP1
		NME4
		HABP2
		CHMP4C
		CD68
		PLXND1
		EFEMP1
		FGFBP1
		PTPRC
		CCT7
		UCHL3
		CCDC102B
		SDS
		MTUS2
		COL5A3
		ASNA1
		C1S
		UBASH3B
		PKIG
		YWHAG
		TLN2
		CTRC
		GADD45A
		FTO
		FAM57A
		SPI1
		PLAT
		SF3A1
		BLVRA
		ARHGAP1
		FSCN1
		SRPX2
		KIAA0391
		SIRPA
		SRD5A1
		SLC37A2
		SLC38A3
		C1QTNF6
		KIRREL2
		SLC39A13
		CD74
		FEZ1
		DNAJC8
		VAMP5
		SYTL2
		AKR1B1
		PSMB4
		SART1
		NID2
		TMEM97
		RNF24
		CELF2
		PDE4B
		FBXL7
		MAFB
		GRINA
		TFPI
		DPEP1
		NACC1
		DNTTIP2
		LCP2
		IL4R
		EMILIN2
		LOX
		SPSB1
		OLFML3
		LCP1
		RASSF8
		METTL13
		LSM2
		CD47
		LAP3
		PRKACA
		PNPLA7
		TBRG4
		NFKB1
		ABCC1
		NUP205
		WIPF1
		FCER1G
		UBE3A
		MED19
		JDP2
		MORF4L1
		POLR2E
		HIGD2A
		INO80
		TFF1
		HAVCR2
		PHLDB2
		PLAUR
		LPCAT1
		TCOF1
		SF3B3
		PYCARD
		ERC1
		SCO1
		KCP
		PHF23
		CD3EAP
		FNBP1
		CKAP4
		EFS
		UCK2
		FAM50A
		RNASEH1
		OAT
		PRCP
		SPINK1
		HPN
		TAF5L
		AGFG1
		S100P
		CILP
		MSC
		DOCK2
		FPR3
		DUSP7
		PLEK
		METTL8
		ILF2
		DEFB1
		RNF141
		GRK6
		ARHGAP30
		EPHA2
		PLK3
		TMEM45A
		DAP3
		MFAP3
		TRPV6
		RAB37
		NDUFS8
		RPA2
		ULK1
		WDR43
		FEM1B
		LRRC17
		COPZ2
		ALG1L
		CDH2
		PRAF2
		ARID5B
		PPARG
		SIGLEC14
		HSPA4
		LSM10
		NAGA
		IL17RE
		CPNE2
		PIM1
		USP9X
		F11
		ZC3HAV1
		PNLIP
		CBLB
		AP2M1
		CSK
		CTSS
		ANO1
		CNRIP1
		BLM
		GMIP
		UNC13D
		SDC4
		PSMB2
		WARS
		CLDND1
		GPATCH4
		DDX60
		AP1M1
		ALDH1B1
		PRPS1
		CHST14
		GAMT
		ATF5
		SNUPN
		STRAP
		RALGDS
		CCKBR
		PRSS3
		MRPL17
		GLI3
		TFRC
		AK2
		CMTM6
		GRB14
		REG3G
		CSNK1A1
		SPATS2
		HEG1
		FAF2
		ADA
		MAZ
		PSME4
		TFG
		ZMAT3
		VIPR2
		ETF1
		MX2
		FAM60A
		FERMT2
		ENG
		TYROBP
		NIP7
		HSPA13
		TMEM158
		CARM1
		SFRP5
		PML
		UROD
		SERPINH1
		MGLL
		IL2RA
		FAP
		TNFSF4
		BCL2L11
		SCPEP1
		INHBA
		UGDH
		SLC36A1
		LOXL2
		NLRC5
		PEA15
		FGF7
		TBCA
		SRPK2
		DOK3
		CALU
		PRSS50
		SSH1
		IFI30
		RASSF2
		TNFAIP8
		ICAM1
		STK4
		APLP2
		PRR5L
		ETS1
		PARL
		TRIM32
		ATP6V1G1
		ANPEP
		NPR2
		SNX3
		FTSJ1
		PIP4K2C
		ZEB2
		CCNH
		TSPAN9
		IL16
		TCF3
		SERPINE1
		BEND6
		WDR41
		HTRA2
		CRK
		SART3
		UPP1
		NDUFS5
		PDLIM3
		SNRPD3
		UNC93B1
		CDCP1
		CHSY3
		PNLIPRP1
		ITPKC
		PFN1
		ITGB3
		TCEA3
		MAP7D3
		CERCAM
		FZD1
		LAMA4
		ZNF385A
		IGFBP4
		KCNK5
		CEBPB
		LRCH3
		GEM
		SERPINI2
		TGFBI
		DDX41
		SLC38A7
		FDPS
		OLFML1
		ATP10B
		PRKCA
		STX4
		SNX21
		SNX17
		SPOCD1
		TOP1
		ITGA5
		LRRC41
		UBAC1
		EPB41L4B
		RDH10
		RGN
		COL4A5
		FGR
		MSRB3
		AQP9
		MET
		THRAP3
		LYAR
		PDLIM2
		AK7
		COPS7A
		SLC12A8
		ARL6IP1
		UBA1
		MAPKAPK2
		LHFPL2
		RUNX3
		C5AR1
		GRPEL1
		LMNB2
		RELT
		ANXA3
		SUPT4H1
		GFPT2
		FAM98A
		GSTA2
		CORO2A
		APOE
		DSTN
		ADH5
		TUBB
		ENTPD8
		COPS4
		ARL13B
		KIAA1324
		DUSP5
		PXDN
		ATP11C
		A4GALT
		CHST11
		PSMD11
		B3GALT5
		SPTBN1
		MFN2
		NUCB1
		KDM2A
		USP32
		MED27
		DAPP1
		PILRA
		ABCF2
		NFIL3
		CMTM3
		UBE2L6
		STAT5A
		SF3A3
		HCFC1
		NRG4
		MYLK2
		NFE2L2
		SH3PXD2A
		SH2D2A
		MAGOHB
		SFRP2
		RIC3
		TNFAIP6
		OMD
		ADCY3
		SLA
		TRAM2
		PI15
		TFE3
		KCTD13
		NAB2
		TMPRSS4
		TNFRSF1A
		SDR16C5
		LGALS4
		TAOK2
		HCFC1R1
		CLPS
		CD83
		BEGAIN
		SIGLEC1
		SULF2
		KDM6B
		ACLY
		RRAGC
		FLI1
		COMTD1
		NPNT
		TRHDE
		CD72
		CDH11
		VCP
		COCH
		SLC11A1
		SH3GL1
		TNFAIP3
		MAPK1IP1L
		ELK4
		SLC22A3
		ADAMTS12
		PES1
		PROC
		KIF23
		KDM4A
		YBX1
		STK10
		ATP6V1F
		AP1S3
		CCL11
		MMP3
		XPO6
		DUSP3
		SLC44A3
		RAD23A
		FAM83B
		SP110
		HIC1
		TLE3
		ADHFE1
		MMP14
		TWISTNB
		STAB1
		ERP27
		MPHOSPH6
		RPL28
		EPYC
		BIN2
		KLF5
		UBL5
		TNFSF8
		FBLN2
		TMEM167A
		THBS1
		FARSA
		GAL3ST4
		MCC
		RAB32
		PWP1
		PTPN6
		RHOQ
		GNG11
		RHOJ
		ESYT2
		CDC37
		LRP12
		OGFOD1
		SYBU
		CATSPERB
		ZNF263
		ATP6AP2
		KIF1A
		VCAN
		SYDE1
		RNH1
		BICD2
		JUP
		UBE2E2
		EHD1
		RAB11FIP5
		CDKN1A
		TRAF3IP3
		MAGOH
		EBNA1BP2
		CIAPIN1
		PDGFRA
		ADAT1
		NMT1
		SOCS5
		PLA2G16
		PLEKHF1
		MRPL51
		GNB1
		DMWD
		CALD1
		ST6GAL1
		TMED6
		NFKBIA
		SFT2D2
		LY6D
		EIF3I
		DCN
		AMPD2
		MRPL36
		NRBF2
		ITGAE
		ABCA5
		BNC2
		WDR3
		MAGED1
		HEXA
		HNRNPU
		USP39
		PRCC
		SMAP2
		COL1A2
		AKT3
		UBR4
		PROCR
		NDEL1
		CELA2A
		TMEM37
		COL12A1
		CHST3
		HYAL1
		RCN3
		ATOX1
		DNASE1
		MDFIC
		KLK6
		MTA2
		ID3
		RECQL
		GNAI3
		TPD52L2
		SDHB
		GINS3
		CHSY1
		DIAPH2
		ABL2
		FCGR2B
		MSL3
		MAML2
		RAC2
		B3GNT9
		SCYL1
		HMOX2
		PLCG1
		DPH3
		KATNAL1
		DUOXA2
		MYO1C
		FAS
		BTN3A2
		OSMR
		COPA
		SYNC
		PTHLH
		TRMT112
		MBTPS1
		XRCC6
		GALNT5
		USP10
		PI4K2A
		MED8
		RNF145
		PDXK
		PTGES3
		CCM2
		TAP1
		PRMT2
		PRDX1
		DEGS2
		EMG1
		DCLRE1B
		SNX10
		DBF4
		TRIM37
		ABCC4
		NAA16
		FTL
		IFITM2
		ASPH
		CPA2
		PITPNA
		NRBP1
		SLC43A3
		MRPS7
		CDC42SE1
		TRPV2
		ABTB2
		AP2A1
		C2CD4B
		TTLL7
		EGR2
		TMEM8B
		FRMD6
		FKBP10
		VEGFC
		ITGB6
		VIM
		REG1B
		SUMO3
		LGALS3BP
		NAA50
		CSNK1G2
		ADAMTS4
		PHC2
		SPHK1
		RUVBL1
		ADAM9
		NEK1
		ITPR1
		GPRC5A
		RNF187
		MRC2
		NINJ2
		RBX1
		GRHPR
		LRRC15
		DCAF7
		NDFIP2
		IQCD
		SRGN
		CDC20
		ACSL5
		FTSJ3
		FCHSD2
		RRP1B
		H2AFZ
		NUMBL
		IGFL2
		PLOD3
		MFSD1
		AIF1
		PLAA
		TSPAN5
		MCL1
		PRNP
		OSGIN2
		TRIP13
		CTGF
		PTPN7
		BCL7C
		ZC3H18
		RNF213
		CUL1
		CREB3L2
		CPA1
		NDUFB10
		CD163
		CD37
		PRDM8
		FUT1
		DFFA
		PRPF4
		LATS2
		OSTC
		FITM1
		LSP1
		WDR46
		BST2
		ONECUT1
		MRPL3
		GPR183
		HIVEP2
		CHTF8
		SNRPA1
		TAF13
		COL28A1
		TFDP1
		GTPBP4
		PIK3CA
		TRAPPC1
		TNPO3
		CCDC80
		AZGP1
		MED1
		NR5A2
		FEN1
		EHD3
		CAV1
		FANCI
		NAV1
		PSMA7
		TMEM109
		PRSS23
		IL22RA1
		PSMB5
		KIAA1191
		HNF4A
		CHD4
		HIF1A
		DBN1
		C1QB
		OTUD5
		FBL
		LOXL3
		MLF2
		ERF
		EIF2AK4
		IL7R
		TRMT12
		ZNF185
		PPP2R5D
		DOCK5
		DNAJB5
		GLIPR1
		PAICS
		MMD
		TOMM40L
		ARHGEF17
		CDV3
		NRCAM
		CSRP2
		MCM6
		COL6A3
		HSD17B12
		TBC1D2
		SLC25A12
		ENC1
		SAE1
		COL6A1
		OAZ1
		TDO2
		SPARC
		UBE2V2
		COL5A1
		ADAM22
		CTSZ
		KPNB1
		PRICKLE1
		PSEN1
		GPC6
		LPAR1
		MEX3C
		RASGRF2
		KPNA6
		SERBP1
		CSF1R
		NAGK
		CRISPLD2
		KIF3C
		ARHGEF10
		RPL26L1
		FGD6
		SYTL3
		FOSL1
		B3GAT3
		MBOAT2
		DPYSL3
		GPC1
		PRSS1
		RANGAP1
		S100A9
		TRIM50
		BYSL
		PMPCA
		ADAM12
		CSPG4
		UBE2G1
		PAK1
		ADCY7
		TLN1
		LILRB2
		GYS1
		ZNF131
		FBXO42
		BAK1
		ARF6
		PCOLCE
		ELOVL5
		SHC1
		SMO
		PIK3R5
		GLT8D2
		SIGLEC9
		ENOX2
		OGDH
		PLEKHO1
		TRUB2
		CEP170
		FRMD5
		BTN3A1
		PLIN2
		YWHAQ
		FAM98B
		NFKB2
		RPLP1
		P4HA3
		RHEB
		ADAM19
		TMEM92
		HVCN1
		MRGPRF
		MAPRE1
		ACOT7
		EZR
		FGFR3
		DYNC1H1
		ARIH1
		KDELC1
		AKNA
		RARB
		IMMT
		CEL
		ITPRIPL2
		ADAMTS2
		TCF4
		PNPLA6
		AKR7A3
		SYTL1
		DDX24
		LOXL1
		NEK6
		PRRX1
		SNN
		FAM189B
		ASAP2
		SNAI1
		CHAF1A
		ZFPM2
		GC
		KCTD10
		UMPS
		ASAP1
		SEC13
		EGF
		FYN
		COL5A2
		THY1
		CORO1C
		RANBP1
		WBP11
		TMEM185B
		STK3
		CD200
		ITGA6
		C1GALT1
		RIC8A
		USP11
		IMPA2
		PRKDC
		MSR1
		PDCD6IP
		NOL11
		PSMD2
		SLC17A4
		TOX
		SURF4
		PLEKHO2
		BCAS2
		NUDCD2
		CALB2
		FMOD
		PTPN14
		SNRPG
		NFATC3
		GNG2
		SF3B2
		RCN1
		CPB1
		PAK1IP1
		UXT
		TGFB1
		APEX1
		SCARF2
		TIMP1
		RUNDC1
		YES1
		ABT1
		GPT
		NNMT
		SNX29
		NRTN
		COLEC12
		CREM
		EPCAM
		BCL2A1
		FHOD3
		PRDM1
		CD14
		CGREF1
		CDC27
		VAC14
		PPY
		SIKE1
		HMOX1
		FAM126A
		PDIA2
		EXT1
		SMAD2
		PPIH
		MYL12B
		PM20D1
		CA4
		MPHOSPH10
		ISLR
		PYGB
		PLA2G1B
		EID1
		MS4A4A
		ICMT
		MUC6
		ARL4D
		SH3BP5
		DCBLD1
		ARFIP1
		EVI2B
		EHD4
		NCKAP1L
		EMP3
		GZMB
		BMP1
		NFE2L1
		STIP1
		NT5DC2
		CYTIP
		RALGPS2
		PPP1R9B
		UTP6
		FBP1
		PLA2G7
		VARS
		MFAP2
		NPLOC4
		POLE4
		PHLDA2
		PSMD4
		COL16A1
		ERLIN1
		REG1A
		TMEM200B
		CYB5R3
		KRT7
		YIF1A
		PPRC1
		RABEPK
		SNF8
		RC3H2
		KRT19
		ENO1
		COL4A1
		STS
		ALDH1A3
		TP53
		SCO2
		MNT
		PSMC5
		EXOSC4
		RELB
		SRA1
		ZNF469
		PTPRM
		MRPS15
		SSPN
		ADAM17
		SYCN
		HAPLN3
		TRAK1
		DLC1
		SEMA4A
		ARHGDIG
		INPP4A
		DNM1L
		TRAPPC3
		GPR68
		R3HDM1
		SERP2
		PMP22
		TLR2
		SLC39A1
		GNA12
		LIMK1
		MMP19
		REG3A
		TEX11
		AMIGO2
		TP53RK
		ITIH4
		PIM2
		CAPZB
		GINS2
		CYP1B1
		SYAP1
		CCDC24
		MYADM
		RLF
		PLOD1
		FIBP
		TBCB
		VAMP8
		PANX1
		MPZL2
		CTNND2
		ANXA1
		C1R
		RFX5
		NDUFA6
		NETO2
		FSCN2
		KDELC2
		CDH13
		RNASE6
		GJA1
		GPX7
		BASP1
		CRYM
		LRRC8C
		RNF208
		RFTN1
		PSMC2
		PCYT1A
		LGALS1
		SLC16A12
		SLC25A32
		WDR1
		LILRB4
		YEATS2
		ABCA1
		CLEC2B
		MRPL47
		MYH9
		RAI14
		HOXB3
		DUOX2
		TSC22D3
		CNN3
		ZWILCH
		SLC1A5
		MPV17L
		SMC4
		CTXN1
		RGS19
		NRAS
		FBXW2
		TUBA1B
		CRY1
		MEA1
		EMP1
		TRAPPC2L
		CARD6
		LIMA1
		FBLN1
		MTFMT
		ZNF281
		HLA-DPA1
		CD248
		ZYX
		RSPH1
		SH3KBP1
		SIRPB1
		CALR
		PIP5K1A
		PRKAR1A
		AVPI1
		SGTB
		GM2A
		CCDC86
		MYH10
		DNAJA1
		ASCC2
		MYO5A
		CTRB2
		VWF
		TPM1
		SIN3A
		AGFG2
		RNF168
		ISG20L2
		TPRN
		TUBB3
		ANO7
		TINF2
		SCEL
		PNPLA8
		LARP6
		FBN1
		JOSD1
		ADRM1
		TXLNA
		RAB31
		AIP
		AIMP2
		SNTB2
		CCL2
		KPNA1
		LAMC1
		M6PR
		ZNF521
		CHMP4B
		NXT1
		EIF4G1
		GJC3
		IDH3A
		ITGA4
		SLC35A4
		RILPL2
		PHF5A
		NCAPH
		ARSI
		TAX1BP1
		ZDHHC18
		ARHGAP31
		UHRF1BP1L
		ST3GAL2
		MSL2
		PDGFRL
		ODF2
		NUP98
		IKBIP
		SHCBP1
		ECM2
		COTL1
		TNC
		ITGB1BP1
		RFC2
		ZYG11B
		MN1
		PSMG3
		PLEK2
		LAMB1
		HOMER2
		DNMT1
		SLC7A5
		GZMA
		FMNL3
		KCNAB2
		SPTLC2
		ANKRD13C
		NIN
		HOMER1
		CDH1
		HSPA5
		JUNB
		ZKSCAN5
		TSHZ3
		CAD
		GNMT
		SASH3
		METRNL
		ABAT
		RAB3IL1
		JARID2
		UBAP2L
		TMEM138
		GTDC1
		SH2B3
		TMEM105
		LDLRAD3
		GOLIM4
		DR1
		OLFML2B
		PA2G4
		PAIP2B
		MAT1A
		TSPAN1
		RNASEH2A
		MAP1B
		PRPF38A
		RNF40
		PLEKHH3
		CYTH3
		AKAP13
		SNAP47
		FERMT1
		JAK3
		LAPTM5
		NOLC1
		RGS10
		MYO1G
		PSMD7
		C4BPB
		PSMC3
		CST2
		VIPR1
		GPT2
		PTGS1
		PMEPA1
		FBXO18
		TACO1
		SNRNP40
		UBE3C
		CHN1
		TULP3
		ADAM15
		NPL
		SNAI2
		KCNN4
		UBE2Q1
		FLNA
		IL2RB
		FAM180A
		BAX
		FCHO2
		COQ2
		SRF
		TRIM8
		SEMA3C
		PEPD
		S100A13
		ANXA11
		PHF21A
		PAH
		HCLS1
		OSBPL5
		MMP9
		SLC39A6
		CTSC
cluster1_VS_cluster2 cluster1_VS_cluster3 cluster2_VS_cluster3	719	A4GNT
		RALYL
		REEP6
		PNPT1
		NOSTRIN
		MAP3K3
		NAT10
		SLC12A4
		PRDM2
		GDPD5
		CIAO1
		WDR45
		SIRT6
		PGBD5
		CDK8
		KIAA0100
		CPEB3
		DDHD2
		IGSF11
		SDC2
		TMEM125
		REM2
		GIPR
		UNC5CL
		KLKB1
		UIMC1
		POLD2
		ENTPD7
		ZNF568
		TNKS2
		MRTO4
		PSTK
		TRIM45
		SYDE2
		ZNF264
		PARD6G
		OXA1L
		NEURL3
		E2F4
		TEKT2
		SLC16A11
		SGSM3
		WNT10B
		MAGI1
		AUH
		PCYT1B
		MBD2
		SERPINA4
		GUCA2A
		DPP6
		GRAMD1C
		LGALS2
		OBSL1
		SLC23A1
		ZDHHC1
		TCEAL2
		CNTD1
		TAS2R4
		TNK1
		POLR1B
		SAMHD1
		MDM2
		CLDN3
		AKT2
		EGFR
		PAPD7
		TIGD4
		EIF3J
		SCLT1
		PIWIL2
		LRMP
		KIAA0895
		CRB3
		HDAC11
		GAS2
		MESP1
		CASR
		HEATR6
		ZNF474
		NR2F6
		SOX6
		ZNF204P
		DET1
		AZIN1
		CA8
		PRDM5
		CA5B
		CEACAM19
		CHADL
		ERMN
		SLC2A2
		OTC
		DDO
		RIMKLA
		BTD
		AGBL2
		KCNJ11
		FBXL4
		SETD4
		RPS16
		AP2A2
		SLC38A11
		MLYCD
		ALPK2
		SENP5
		XRCC2
		MPPED2
		SH2D6
		TAF4B
		MALT1
		MEX3B
		MMP13
		UCN
		THOC5
		STRADB
		TTF2
		BCO2
		EML1
		APCDD1L
		ZNF43
		RAP1GAP2
		EXOSC10
		SCD5
		PRKAA1
		SLC22A20
		AHCY
		ESRRG
		STOX2
		SSR3
		FAAH
		SRP68
		SV2B
		CLCN2
		MAML3
		WDR36
		TMEM214
		DAPK2
		RUNDC3B
		CLMN
		ASRGL1
		DKC1
		RFX8
		MST1
		NUP50
		GLYCTK
		MTUS1
		DYNLRB2
		SPAG4
		GDPD1
		SKA1
		TRPM5
		PRICKLE2
		CSRNP3
		VPS8
		FXR1
		ZNF429
		LYPD6
		PDIA5
		WDR31
		ACSS1
		LEAP2
		GADD45G
		PTPRN2
		HGD
		USP31
		FOXO4
		SLC16A6
		TMPRSS5
		RPS15A
		GGT7
		EMD
		PUS7
		PHYHIPL
		DPH2
		ZNF460
		WNT2B
		BEX1
		LRRC59
		EDEM1
		SERAC1
		SPSB3
		COBL
		TLE6
		ECHDC2
		PPM1F
		TSR1
		E2F6
		RNF130
		AIM2
		ZNF19
		AMT
		SNED1
		DOK7
		NF2
		USP44
		SSTR5
		DAPL1
		GOLT1B
		UBE2J2
		CCDC88A
		SLC7A6
		CYP39A1
		IMP4
		PON3
		TCF25
		NWD1
		PPP1R13B
		BET1L
		OXT
		HERC2
		RIOK1
		A1CF
		MACROD1
		EXOSC2
		GJB1
		KL
		PPP1R9A
		AVEN
		PCK2
		ZNF331
		APOBEC2
		HSPA8
		ZNF805
		RPL10
		RPS6KA6
		TMEM25
		RALGPS1
		PLA2G6
		NEDD4L
		TMEM82
		FAM3B
		DCLK2
		FHIT
		REXO1
		CHN2
		UGT2A3
		LRRC19
		SST
		SRRT
		GPR1
		FGFR4
		FRMD4A
		HUNK
		TEAD4
		FN3K
		AJAP1
		ARHGAP20
		HHEX
		ZNF493
		HSD17B3
		TMEM70
		YRDC
		KIF12
		POU6F2
		WDR77
		SLC35E1
		SH2D7
		KCNJ3
		RPS6KL1
		EXTL2
		CSNK1G1
		SMTN
		CD209
		GABRB3
		CLSPN
		MED24
		BRD2
		PTGR2
		IMPDH1
		INHA
		ZNF620
		KCND2
		RSPO3
		LTK
		MLLT11
		RSL1D1
		TBX6
		BEST4
[truncated: 11,080 more rows]

## Sheet: Sheet5
	Figure7 GSE91061 immunotherapy response
	samID	pca1.A	pca1.B	ICI.score	title	status	time	X	geo_accession	response.ch1	tissue.ch1	visit	Cohort	Response	Dead.Alive..Dead...True.	Time.to.Death..weeks.	Subtype	Mutational..Subtype	M.Stage	Mutation.Load	Neo.antigen.Load	Neo.peptide.Load	Cytolytic.Score	response
1	GSM2420259	0.140541	1.89475	low	Pt1	1	22.9	GSM2420259	GSM2420259	PD	melanoma	Pre	NIV3-PROG	PD	TRUE	22.9	CUTANEOUS	NA	M1C	NA	NA	NA	977.87	PDSD
2	GSM2420260	-1.33507	5.30731	low	Pt1	1	22.9	GSM2420260	GSM2420260	PD	melanoma	On	NIV3-PROG	PD	TRUE	22.9	CUTANEOUS	NA	M1C	NA	NA	NA	977.87	PDSD
3	GSM2420261	-2.19877	-4.07376	low	Pt2	1	39.3	GSM2420261	GSM2420261	SD	melanoma	Pre	NIV3-PROG	SD	TRUE	39.3	OTHER	NA	M1B	NA	NA	NA	746.03	PDSD
4	GSM2420262	-2.78693	-0.606822	low	Pt2	1	39.3	GSM2420262	GSM2420262	SD	melanoma	On	NIV3-PROG	SD	TRUE	39.3	OTHER	NA	M1B	NA	NA	NA	746.03	PDSD
7	GSM2420265	-4.85915	5.74198	low	Pt39	1	23.7	GSM2420265	GSM2420265	PD	melanoma	Pre	NIV3-PROG	PD	TRUE	23.7	MUCOSAL	NA	M1C	NA	NA	NA	6.93	PDSD
8	GSM2420266	-1.50101	-0.358338	low	Pt58	1	71.3	GSM2420266	GSM2420266	SD	melanoma	On	NIV3-PROG	SD	TRUE	71.3	CUTANEOUS	NF1	M1C	862	493	1375	NA	PDSD
9	GSM2420267	-2.74085	-3.51891	low	Pt59	1	101.1	GSM2420267	GSM2420267	SD	melanoma	Pre	NIV3-NAIVE	SD	TRUE	101.1	CUTANEOUS	RAS	M1A	432	220	478	1355.33	PDSD
10	GSM2420268	-0.987346	1.98097	low	Pt82	1	61.3	GSM2420268	GSM2420268	SD	melanoma	Pre	NIV3-PROG	SD	TRUE	61.3	OCULAR/UVEAL	TripleWt	M1C	33	14	25	228.61	PDSD
11	GSM2420269	3.43279	5.89847	low	Pt82	1	61.3	GSM2420269	GSM2420269	SD	melanoma	On	NIV3-PROG	SD	TRUE	61.3	OCULAR/UVEAL	TripleWt	M1C	33	14	25	228.61	PDSD
12	GSM2420270	1.122	-6.51877	high	Pt49	0	118.1	GSM2420270	GSM2420270	PRCR	melanoma	Pre	NIV3-PROG	PR	FALSE	118.1	CUTANEOUS	RAS	UNKNOWN	852	529	1766	1380.25	PRCR
13	GSM2420271	1.64355	-3.98538	high	Pt49	0	118.1	GSM2420271	GSM2420271	PRCR	melanoma	On	NIV3-PROG	PR	FALSE	118.1	CUTANEOUS	RAS	UNKNOWN	852	529	1766	1380.25	PRCR
14	GSM2420272	-3.62022	6.04912	low	Pt66	1	77.4	GSM2420272	GSM2420272	PD	melanoma	Pre	NIV3-NAIVE	PD	TRUE	77.4	CUTANEOUS	BRAF	UNKNOWN	153	92	236	83.47	PDSD
16	GSM2420275	-3.73512	4.78493	low	Pt85	0	129.1	GSM2420275	GSM2420275	PD	melanoma	Pre	NIV3-PROG	PD	FALSE	129.1	CUTANEOUS	RAS	M1A	129	85	180	5.48	PDSD
17	GSM2420276	-3.85201	0.738234	low	Pt85	0	129.1	GSM2420276	GSM2420276	PD	melanoma	On	NIV3-PROG	PD	FALSE	129.1	CUTANEOUS	RAS	M1A	129	85	180	5.48	PDSD
18	GSM2420277	-0.0402746	-7.17316	high	Pt89	1	120.6	GSM2420277	GSM2420277	SD	melanoma	Pre	NIV3-NAIVE	SD	TRUE	120.6	CUTANEOUS	TripleWt	M1A	214	115	199	167.37	PDSD
19	GSM2420278	-0.326866	-7.18004	high	Pt89	1	120.6	GSM2420278	GSM2420278	SD	melanoma	On	NIV3-NAIVE	SD	TRUE	120.6	CUTANEOUS	TripleWt	M1A	214	115	199	167.37	PDSD
20	GSM2420279	-3.48003	1.0675	low	Pt93	0	121.3	GSM2420279	GSM2420279	PD	melanoma	On	NIV3-PROG	PD	FALSE	121.3	CUTANEOUS	TripleWt	M1C	7	1	1	NA	PDSD
21	GSM2420280	4.24785	3.45434	low	Pt101	0	119.1	GSM2420280	GSM2420280	PRCR	melanoma	Pre	NIV3-PROG	PR	FALSE	119.1	CUTANEOUS	TripleWt	M1A	10	5	6	1392.14	PRCR
22	GSM2420281	3.8253	0.646505	high	Pt101	0	119.1	GSM2420281	GSM2420281	PRCR	melanoma	On	NIV3-PROG	PR	FALSE	119.1	CUTANEOUS	TripleWt	M1A	10	5	6	1392.14	PRCR
23	GSM2420282	-1.30012	-7.72321	high	Pt47	1	102.6	GSM2420282	GSM2420282	PD	melanoma	Pre	NIV3-PROG	PD	TRUE	102.6	CUTANEOUS	BRAF	M1B	1005	491	871	217.49	PDSD
24	GSM2420283	-0.459503	-5.14904	high	Pt47	1	102.6	GSM2420283	GSM2420283	PD	melanoma	On	NIV3-PROG	PD	TRUE	102.6	CUTANEOUS	BRAF	M1B	1005	491	871	217.49	PDSD
25	GSM2420284	-0.0408003	-0.502174	low	Pt52	1	68	GSM2420284	GSM2420284	PD	melanoma	On	NIV3-PROG	PD	TRUE	68	CUTANEOUS	TripleWt	M1C	353	236	631	188.97	PDSD
26	GSM2420285	2.40212	2.32984	low	Pt52	1	68	GSM2420285	GSM2420285	PD	melanoma	Pre	NIV3-PROG	PD	TRUE	68	CUTANEOUS	TripleWt	M1C	353	236	631	188.97	PDSD
27	GSM2420286	17.8759	14.3445	high	Pt67	0	147.4	GSM2420286	GSM2420286	SD	melanoma	Pre	NIV3-PROG	SD	FALSE	147.4	OCULAR/UVEAL	TripleWt	M1C	16	9	21	215.19	PDSD
28	GSM2420287	17.6166	14.3668	high	Pt67	0	147.4	GSM2420287	GSM2420287	SD	melanoma	On	NIV3-PROG	SD	FALSE	147.4	OCULAR/UVEAL	TripleWt	M1C	16	9	21	215.19	PDSD
29	GSM2420288	3.45653	3.24061	low	Pt94	0	140.1	GSM2420288	GSM2420288	PRCR	melanoma	On	NIV3-NAIVE	CR	FALSE	140.1	CUTANEOUS	BRAF	M1C	405	239	544	370.22	PRCR
30	GSM2420289	-2.07729	-2.22419	low	Pt94	0	140.1	GSM2420289	GSM2420289	PRCR	melanoma	Pre	NIV3-NAIVE	CR	FALSE	140.1	CUTANEOUS	BRAF	M1C	405	239	544	370.22	PRCR
31	GSM2420291	3.06696	-2.76961	high	Pt108	0	130.4	GSM2420291	GSM2420291	SD	melanoma	On	NIV3-PROG	SD	FALSE	130.4	OTHER	TripleWt	M1B	19	11	26	NA	PDSD
32	GSM2420292	-0.103448	-3.05752	high	Pt77	1	67.3	GSM2420292	GSM2420292	SD	melanoma	Pre	NIV3-NAIVE	SD	TRUE	67.3	CUTANEOUS	BRAF	M1A	49	27	55	870.99	PDSD
33	GSM2420293	3.03343	-5.93092	high	Pt77	1	67.3	GSM2420293	GSM2420293	SD	melanoma	On	NIV3-NAIVE	SD	TRUE	67.3	CUTANEOUS	BRAF	M1A	49	27	55	870.99	PDSD
34	GSM2420294	-2.20062	1.92112	low	Pt79	1	31.1	GSM2420294	GSM2420294	SD	melanoma	On	NIV3-PROG	SD	TRUE	31.1	OTHER	NF1	UNKNOWN	544	328	668	197.55	PDSD
35	GSM2420295	-3.68376	5.22712	low	Pt79	1	31.1	GSM2420295	GSM2420295	SD	melanoma	Pre	NIV3-PROG	SD	TRUE	31.1	OTHER	NF1	UNKNOWN	544	328	668	197.55	PDSD
36	GSM2420296	-1.66441	2.99305	low	Pt84	1	21.6	GSM2420296	GSM2420296	PD	melanoma	Pre	NIV3-NAIVE	PD	TRUE	21.6	OTHER	TripleWt	M1C	11	10	41	9.38	PDSD
37	GSM2420297	-2.11465	1.20528	low	Pt84	1	21.6	GSM2420297	GSM2420297	PD	melanoma	On	NIV3-NAIVE	PD	TRUE	21.6	OTHER	TripleWt	M1C	11	10	41	9.38	PDSD
38	GSM2420298	2.37107	-2.89153	high	Pt87	0	139.1	GSM2420298	GSM2420298	SD	melanoma	On	NIV3-NAIVE	SD	FALSE	139.1	CUTANEOUS	RAS	UNKNOWN	677	431	1180	NA	PDSD
39	GSM2420299	-1.94715	7.17898	low	Pt98	1	106.7	GSM2420299	GSM2420299	SD	melanoma	Pre	NIV3-PROG	SD	TRUE	106.7	OCULAR/UVEAL	TripleWt	M1C	20	13	23	98.11	PDSD
40	GSM2420300	-0.489483	5.7863	low	Pt98	1	106.7	GSM2420300	GSM2420300	SD	melanoma	On	NIV3-PROG	SD	TRUE	106.7	OCULAR/UVEAL	TripleWt	M1C	20	13	23	98.11	PDSD
41	GSM2420301	-0.436373	7.76845	low	Pt62	1	67.4	GSM2420301	GSM2420301	PD	melanoma	On	NIV3-NAIVE	PD	TRUE	67.4	OCULAR/UVEAL	NA	M1C	NA	NA	NA	36.88	PDSD
42	GSM2420302	-2.97364	10.368	low	Pt62	1	67.4	GSM2420302	GSM2420302	PD	melanoma	Pre	NIV3-NAIVE	PD	TRUE	67.4	OCULAR/UVEAL	NA	M1C	NA	NA	NA	36.88	PDSD
43	GSM2420303	-2.60836	-4.62928	high	Pt65	0	98.9	GSM2420303	GSM2420303	SD	melanoma	Pre	NIV3-PROG	SD	FALSE	98.9	ACRAL	TripleWt	M1B	2619	1570	3880	380.4	PDSD
44	GSM2420304	-1.44675	-4.07848	high	Pt65	0	98.9	GSM2420304	GSM2420304	SD	melanoma	On	NIV3-PROG	SD	FALSE	98.9	ACRAL	TripleWt	M1B	2619	1570	3880	380.4	PDSD
45	GSM2420305	-2.40217	4.16892	low	Pt68	0	120.3	GSM2420305	GSM2420305	PRCR	melanoma	On	NIV3-PROG	PR	FALSE	120.3	CUTANEOUS	TripleWt	M1B	1012	608	1814	NA	PRCR
46	GSM2420307	-4.40139	2.76584	low	Pt72	1	110	GSM2420307	GSM2420307	PRCR	melanoma	Pre	NIV3-NAIVE	PR	TRUE	110	CUTANEOUS	BRAF	M1B	437	302	710	16.97	PRCR
47	GSM2420308	0.888133	-3.33157	high	Pt78	1	11.1	GSM2420308	GSM2420308	PD	melanoma	On	NIV3-PROG	PD	TRUE	11.1	CUTANEOUS	NA	M1C	NA	NA	NA	4.58	PDSD
48	GSM2420310	-4.30811	5.10374	low	Pt78	1	11.1	GSM2420310	GSM2420310	PD	melanoma	Pre	NIV3-PROG	PD	TRUE	11.1	CUTANEOUS	NA	M1C	NA	NA	NA	4.58	PDSD
49	GSM2420312	-0.129286	0.544343	low	Pt90	1	24.9	GSM2420312	GSM2420312	PD	melanoma	Pre	NIV3-PROG	PD	TRUE	24.9	MUCOSAL	TripleWt	M1C	283	162	302	1006.52	PDSD
50	GSM2420313	-2.45008	-1.19432	low	Pt92	1	47.6	GSM2420313	GSM2420313	SD	melanoma	Pre	NIV3-PROG	SD	TRUE	47.6	CUTANEOUS	RAS	UNKNOWN	642	388	1086	1562.97	PDSD
51	GSM2420316	0.556866	0.409054	low	Pt92	1	47.6	GSM2420316	GSM2420316	SD	melanoma	On	NIV3-PROG	SD	TRUE	47.6	CUTANEOUS	RAS	UNKNOWN	642	388	1086	1562.97	PDSD
52	GSM2420317	-0.143116	-1.50409	low	Pt103	0	69.1	GSM2420317	GSM2420317	PD	melanoma	On	NIV3-PROG	PD	FALSE	69.1	CUTANEOUS	TripleWt	M1B	21	5	11	1108.86	PDSD
53	GSM2420318	4.5155	-5.87088	high	Pt103	0	69.1	GSM2420318	GSM2420318	PD	melanoma	Pre	NIV3-PROG	PD	FALSE	69.1	CUTANEOUS	TripleWt	M1B	21	5	11	1108.86	PDSD
54	GSM2420323	11.7862	1.83973	high	Pt3	0	163.4	GSM2420323	GSM2420323	PRCR	melanoma	On	NIV3-NAIVE	PR	FALSE	163.4	CUTANEOUS	RAS	UNKNOWN	182	119	346	36.33	PRCR
55	GSM2420324	-4.85799	-1.84202	low	Pt3	0	163.4	GSM2420324	GSM2420324	PRCR	melanoma	Pre	NIV3-NAIVE	PR	FALSE	163.4	CUTANEOUS	RAS	UNKNOWN	182	119	346	36.33	PRCR
56	GSM2420325	0.117987	-3.96894	high	Pt4	1	90.4	GSM2420325	GSM2420325	SD	melanoma	On	NIV3-NAIVE	SD	TRUE	90.4	CUTANEOUS	RAS	M1B	285	151	315	478.62	PDSD
57	GSM2420326	-3.9875	4.32406	low	Pt4	1	90.4	GSM2420326	GSM2420326	SD	melanoma	Pre	NIV3-NAIVE	SD	TRUE	90.4	CUTANEOUS	RAS	M1B	285	151	315	478.62	PDSD
58	GSM2420328	-2.71662	6.43944	low	Pt5	1	31.7	GSM2420328	GSM2420328	PD	melanoma	On	NIV3-NAIVE	PD	TRUE	31.7	CUTANEOUS	TripleWt	M1C	52	13	26	1002.09	PDSD
59	GSM2420329	1.20013	5.97456	low	Pt5	1	31.7	GSM2420329	GSM2420329	PD	melanoma	Pre	NIV3-NAIVE	PD	TRUE	31.7	CUTANEOUS	TripleWt	M1C	52	13	26	1002.09	PDSD
60	GSM2420331	-3.41637	-4.39732	low	Pt9	1	13.1	GSM2420331	GSM2420331	PD	melanoma	Pre	NIV3-NAIVE	PD	TRUE	13.1	CUTANEOUS	BRAF	M1C	409	246	615	58.48	PDSD
61	GSM2420332	-3.62346	-3.76071	low	Pt9	1	13.1	GSM2420332	GSM2420332	PD	melanoma	On	NIV3-NAIVE	PD	TRUE	13.1	CUTANEOUS	BRAF	M1C	409	246	615	58.48	PDSD
62	GSM2420333	-5.1166	4.78321	low	Pt10	1	36.6	GSM2420333	GSM2420333	SD	melanoma	Pre	NIV3-NAIVE	SD	TRUE	36.6	CUTANEOUS	NF1	M1A	75	33	56	65.84	PDSD
63	GSM2420334	-4.34283	-1.46256	low	Pt10	1	36.6	GSM2420334	GSM2420334	SD	melanoma	On	NIV3-NAIVE	SD	TRUE	36.6	CUTANEOUS	NF1	M1A	75	33	56	65.84	PDSD
64	GSM2420335	-2.53483	7.23509	low	Pt17	1	8.1	GSM2420335	GSM2420335	PD	melanoma	On	NIV3-PROG	PD	TRUE	8.1	CUTANEOUS	TripleWt	M1C	20	13	32	20.9	PDSD
65	GSM2420336	-2.30689	4.91332	low	Pt17	1	8.1	GSM2420336	GSM2420336	PD	melanoma	Pre	NIV3-PROG	PD	TRUE	8.1	CUTANEOUS	TripleWt	M1C	20	13	32	20.9	PDSD
66	GSM2420337	-0.284404	1.95723	low	Pt18	0	153.3	GSM2420337	GSM2420337	PRCR	melanoma	Pre	NIV3-NAIVE	PR	FALSE	153.3	CUTANEOUS	BRAF	M1A	217	137	311	907.57	PRCR
67	GSM2420338	4.35747	-0.0826943	high	Pt18	0	153.3	GSM2420338	GSM2420338	PRCR	melanoma	On	NIV3-NAIVE	PR	FALSE	153.3	CUTANEOUS	BRAF	M1A	217	137	311	907.57	PRCR
68	GSM2420339	10.2384	5.72415	high	Pt32	0	16.3	GSM2420339	GSM2420339	PD	melanoma	On	NIV3-PROG	PD	FALSE	16.3	CUTANEOUS	BRAF	M1C	112	67	185	NA	PDSD
69	GSM2420340	-6.52694	4.01024	low	Pt38	1	23.9	GSM2420340	GSM2420340	SD	melanoma	On	NIV3-PROG	SD	TRUE	23.9	CUTANEOUS	TripleWt	M1C	449	290	893	25.5	PDSD
70	GSM2420341	-5.84263	4.20103	low	Pt38	1	23.9	GSM2420341	GSM2420341	SD	melanoma	Pre	NIV3-PROG	SD	TRUE	23.9	CUTANEOUS	TripleWt	M1C	449	290	893	25.5	PDSD
71	GSM2420342	9.97119	6.83066	high	Pt48	0	149.4	GSM2420342	GSM2420342	PRCR	melanoma	On	NIV3-PROG	CR	FALSE	149.4	CUTANEOUS	TripleWt	M1C	99	63	167	233.9	PRCR
72	GSM2420343	7.52216	4.50637	high	Pt48	0	149.4	GSM2420343	GSM2420343	PRCR	melanoma	Pre	NIV3-PROG	CR	FALSE	149.4	CUTANEOUS	TripleWt	M1C	99	63	167	233.9	PRCR
73	GSM2420344	1.71965	-13.5539	high	Pt36	0	154.4	GSM2420344	GSM2420344	SD	melanoma	Pre	NIV3-PROG	SD	FALSE	154.4	CUTANEOUS	TripleWt	M1C	2	1	1	112.84	PDSD
74	GSM2420345	-1.33395	-2.09059	low	Pt36	0	154.4	GSM2420345	GSM2420345	SD	melanoma	On	NIV3-PROG	SD	FALSE	154.4	CUTANEOUS	TripleWt	M1C	2	1	1	112.84	PDSD
75	GSM2420346	-0.0202245	-0.459477	low	Pt37	1	92.3	GSM2420346	GSM2420346	SD	melanoma	Pre	NIV3-PROG	SD	TRUE	92.3	CUTANEOUS	RAS	M1A	29	19	46	116.64	PDSD
76	GSM2420349	3.57407	-0.651439	high	Pt37	1	92.3	GSM2420349	GSM2420349	SD	melanoma	On	NIV3-PROG	SD	TRUE	92.3	CUTANEOUS	RAS	M1A	29	19	46	116.64	PDSD
77	GSM2420350	3.23612	-10.4237	high	Pt46	1	32.4	GSM2420350	GSM2420350	PD	melanoma	Pre	NIV3-PROG	PD	TRUE	32.4	OTHER	BRAF	M1A	180	105	163	904.31	PDSD
78	GSM2420351	3.9051	-9.97298	high	Pt46	1	32.4	GSM2420351	GSM2420351	PD	melanoma	On	NIV3-PROG	PD	TRUE	32.4	OTHER	BRAF	M1A	180	105	163	904.31	PDSD
79	GSM2420352	3.66224	-6.41624	high	Pt24	0	21.3	GSM2420352	GSM2420352	PD	melanoma	Pre	NIV3-NAIVE	PD	FALSE	21.3	OTHER	TripleWt	M1C	1	1	1	423.34	PDSD
80	GSM2420353	-2.01634	-3.06066	low	Pt27	1	67.9	GSM2420353	GSM2420353	PD	melanoma	On	NIV3-NAIVE	PD	TRUE	67.9	CUTANEOUS	BRAF	M1C	183	119	321	233.67	PDSD
81	GSM2420354	-0.689911	3.36487	low	Pt27	1	67.9	GSM2420354	GSM2420354	PD	melanoma	Pre	NIV3-NAIVE	PD	TRUE	67.9	CUTANEOUS	BRAF	M1C	183	119	321	233.67	PDSD
82	GSM2420355	-0.00519177	1.26681	low	Pt29	1	39	GSM2420355	GSM2420355	PD	melanoma	Pre	NIV3-NAIVE	PD	TRUE	39	OTHER	RAS	M1C	412	238	581	207.89	PDSD
83	GSM2420356	3.62704	-9.47025	high	Pt30	0	150.4	GSM2420356	GSM2420356	PRCR	melanoma	On	NIV3-NAIVE	CR	FALSE	150.4	MUCOSAL	TripleWt	M1A	66	35	86	64.97	PRCR
84	GSM2420357	-3.53375	8.96909	low	Pt30	0	150.4	GSM2420357	GSM2420357	PRCR	melanoma	Pre	NIV3-NAIVE	CR	FALSE	150.4	MUCOSAL	TripleWt	M1A	66	35	86	64.97	PRCR
85	GSM2420358	-0.611308	6.22834	low	Pt31	0	137.3	GSM2420358	GSM2420358	PD	melanoma	On	NIV3-NAIVE	PD	FALSE	137.3	OTHER	TripleWt	M1A	450	294	870	368.9	PDSD
86	GSM2420359	0.248138	3.54649	low	Pt31	0	137.3	GSM2420359	GSM2420359	PD	melanoma	Pre	NIV3-NAIVE	PD	FALSE	137.3	OTHER	TripleWt	M1A	450	294	870	368.9	PDSD
87	GSM2420360	-2.01869	-7.60552	high	Pt8	1	37	GSM2420360	GSM2420360	PD	melanoma	Pre	NIV3-NAIVE	PD	TRUE	37	MUCOSAL	TripleWt	M0	87	44	69	457.44	PDSD
88	GSM2420361	-2.97941	1.61786	low	Pt8	1	37	GSM2420361	GSM2420361	PD	melanoma	On	NIV3-NAIVE	PD	TRUE	37	MUCOSAL	TripleWt	M0	87	44	69	457.44	PDSD
89	GSM2420362	1.8081	-1.23753	high	Pt11	1	119.6	GSM2420362	GSM2420362	PD	melanoma	Pre	NIV3-NAIVE	PD	TRUE	119.6	CUTANEOUS	BRAF	NA	106	67	187	602.67	PDSD
90	GSM2420363	1.756	-1.86403	high	Pt11	1	119.6	GSM2420363	GSM2420363	PD	melanoma	On	NIV3-NAIVE	PD	TRUE	119.6	CUTANEOUS	BRAF	NA	106	67	187	602.67	PDSD
91	GSM2420364	-1.65925	-2.65497	low	Pt13	1	40	GSM2420364	GSM2420364	PD	melanoma	On	NIV3-NAIVE	PD	TRUE	40	CUTANEOUS	BRAF	NA	171	102	235	NA	PDSD
92	GSM2420366	-2.33764	6.63017	low	Pt26	0	136	GSM2420366	GSM2420366	SD	melanoma	Pre	NIV3-PROG	SD	FALSE	136	MUCOSAL	RAS	M1B	125	86	271	61.34	PDSD
93	GSM2420367	-2.14104	6.91497	low	Pt26	0	136	GSM2420367	GSM2420367	SD	melanoma	On	NIV3-PROG	SD	FALSE	136	MUCOSAL	RAS	M1B	125	86	271	61.34	PDSD
94	GSM2420368	0.27642	0.902116	low	Pt28	1	105.7	GSM2420368	GSM2420368	PD	melanoma	Pre	NIV3-NAIVE	PD	TRUE	105.7	CUTANEOUS	TripleWt	NA	42	16	26	277.48	PDSD
95	GSM2420369	0.5844	-2.96359	high	Pt28	1	105.7	GSM2420369	GSM2420369	PD	melanoma	On	NIV3-NAIVE	PD	TRUE	105.7	CUTANEOUS	TripleWt	NA	42	16	26	277.48	PDSD
96	GSM2420370	-2.69817	-5.44418	high	Pt44	0	156.1	GSM2420370	GSM2420370	PRCR	melanoma	Pre	NIV3-NAIVE	PR	FALSE	156.1	MUCOSAL	BRAF	NA	365	232	510	1084.92	PRCR
97	GSM2420371	0.736664	-15.9003	high	Pt44	0	156.1	GSM2420371	GSM2420371	PRCR	melanoma	On	NIV3-NAIVE	PR	FALSE	156.1	MUCOSAL	BRAF	NA	365	232	510	1084.92	PRCR
98	GSM2420372	-3.25311	-4.4649	low	Pt106	1	13	GSM2420372	GSM2420372	PD	melanoma	Pre	NIV3-PROG	PD	TRUE	13	MUCOSAL	BRAF	M1C	700	219	273	645.54	PDSD
99	GSM2420373	-3.39536	-1.38374	low	Pt106	1	13	GSM2420373	GSM2420373	PD	melanoma	On	NIV3-PROG	PD	TRUE	13	MUCOSAL	BRAF	M1C	700	219	273	645.54	PDSD
100	GSM2420374	4.43444	-8.11335	high	Pt34	0	119.1	GSM2420374	GSM2420374	PRCR	melanoma	On	NIV3-PROG	PR	FALSE	119.1	CUTANEOUS	BRAF	M1B	212	144	368	1653.68	PRCR
101	GSM2420375	2.533	-4.79741	high	Pt34	0	119.1	GSM2420375	GSM2420375	PRCR	melanoma	Pre	NIV3-PROG	PR	FALSE	119.1	CUTANEOUS	BRAF	M1B	212	144	368	1653.68	PRCR

## Sheet: Sheet6
	Figure 9 Driver genes
	gene	nominal.p.value	adjusted.p.value
1	ACVR2A	0.00148091	0.0026533
2	ARID1A	0.000600851	0.00112333
3	ARID1B	0.113553	0.152587
4	ARID2	4.32296e-09	1.54906e-08
5	ATM	0.0545287	0.0781578
6	BAP1	0.00395999	0.00654921
7	BCL11B	2.45449e-10	9.59483e-10
8	BCORL1	0.00045486	0.000889045
9	BIRC6	1.39458e-11	6.663e-11
10	BRCA2	0.0359536	0.0533105
11	CDH10	0.0232469	0.0370228
12	CDKN2A	0.970612	0.970612
13	FAT1	2.19722e-08	6.29869e-08
14	FAT4	1.81152e-06	4.09977e-06
15	FBXW7	4.11334e-06	8.84369e-06
16	GNAS	0.00340983	0.00586491
17	KDM6A	1.09647e-14	7.85804e-14
18	KRAS	1.45127e-12	8.91493e-12
19	LATS1	0.925394	0.947427
20	LZTR1	0.816148	0.877359
21	MAP2K4	0.252917	0.329559
22	MARK2	4.18512e-37	1.7996e-35
23	NBEA	0.0334592	0.0513837
24	NF2	0.273898	0.346401
25	NFATC2	0.924904	0.947427
26	NRAS	1.67089e-08	5.13203e-08
27	PCBP1	1.12453e-08	3.7196e-08
28	PIK3CA	0.503859	0.585566
29	RBM10	4.68033e-12	2.51568e-11
30	RNF43	1.11103e-23	1.19435e-22
31	SETD1B	7.60978e-08	1.92483e-07
32	SETD2	6.89123e-06	1.41106e-05
33	SF3B1	7.8431e-07	1.87363e-06
34	SMAD3	2.31891e-18	1.99426e-17
35	SMAD4	0.789847	0.870857
36	SMARCA4	6.00613e-11	2.58263e-10
37	SPEN	3.44158e-08	9.24924e-08
38	TGFBR2	0.366316	0.437544
39	TP53	0.0707178	0.0980924
40	VAV1	0.555973	0.629127
41	WT1	2.14859e-33	4.61948e-32
42	ZFHX3	0.327252	0.402052
43	ZNF521	2.2722e-32	3.25681e-31

## Sheet: Sheet7
	Figure 9 GSVA analysis
	gene	nominal.p.value	adjusted.p.value
1	HALLMARK_ADIPOGENESIS	2.36332e-22	8.16906e-22
2	HALLMARK_ALLOGRAFT_REJECTION	7.73377e-28	4.29654e-27
3	HALLMARK_ANDROGEN_RESPONSE	1.67089e-11	3.21326e-11
4	HALLMARK_ANGIOGENESIS	1.56471e-17	3.70286e-17
5	HALLMARK_APICAL_JUNCTION	5.3482e-38	6.68524e-37
6	HALLMARK_APICAL_SURFACE	0.874975	0.874975
7	HALLMARK_APOPTOSIS	0.000195435	0.000264101
8	HALLMARK_BILE_ACID_METABOLISM	0.783971	0.79997
9	HALLMARK_CHOLESTEROL_HOMEOSTASIS	3.1421e-33	2.24436e-32
10	HALLMARK_COAGULATION	0.128802	0.148065
11	HALLMARK_COMPLEMENT	5.72377e-22	1.78868e-21
12	HALLMARK_DNA_REPAIR	8.03759e-23	3.349e-22
13	HALLMARK_E2F_TARGETS	0.130297	0.148065
14	HALLMARK_EPITHELIAL_MESENCHYMAL_TRANSITION	8.49219e-92	4.2461e-90
15	HALLMARK_ESTROGEN_RESPONSE_EARLY	0.000161043	0.000230062
16	HALLMARK_ESTROGEN_RESPONSE_LATE	1.95624e-22	7.52401e-22
17	HALLMARK_FATTY_ACID_METABOLISM	2.36924e-23	1.07693e-22
18	HALLMARK_G2M_CHECKPOINT	3.64761e-05	5.52668e-05
19	HALLMARK_GLYCOLYSIS	7.18231e-18	1.79558e-17
20	HALLMARK_HEDGEHOG_SIGNALING	7.74911e-20	2.27915e-19
21	HALLMARK_HEME_METABOLISM	0.000100264	0.000147448
22	HALLMARK_HYPOXIA	2.06719e-28	1.29199e-27
23	HALLMARK_IL2_STAT5_SIGNALING	4.87543e-45	1.21886e-43
24	HALLMARK_IL6_JAK_STAT3_SIGNALING	1.62926e-17	3.70286e-17
25	HALLMARK_INFLAMMATORY_RESPONSE	2.58777e-42	4.31295e-41
26	HALLMARK_INTERFERON_ALPHA_RESPONSE	1.54997e-06	2.42183e-06
27	HALLMARK_INTERFERON_GAMMA_RESPONSE	0.000387934	0.000497352
28	HALLMARK_KRAS_SIGNALING_DN	0.144034	0.160037
29	HALLMARK_KRAS_SIGNALING_UP	1.87865e-13	4.08403e-13
30	HALLMARK_MITOTIC_SPINDLE	0.000931767	0.00116471
31	HALLMARK_MTORC1_SIGNALING	7.28814e-07	1.17551e-06
32	HALLMARK_MYC_TARGETS_V1	3.55676e-12	7.40991e-12
33	HALLMARK_MYC_TARGETS_V2	5.31336e-07	8.85559e-07
34	HALLMARK_MYOGENESIS	4.06598e-35	3.38832e-34
35	HALLMARK_NOTCH_SIGNALING	0.195544	0.212548
36	HALLMARK_OXIDATIVE_PHOSPHORYLATION	4.3721e-25	2.18605e-24
37	HALLMARK_P53_PATHWAY	2.45072e-22	8.16906e-22
38	HALLMARK_PANCREAS_BETA_CELLS	0.0192744	0.0229457
39	HALLMARK_PEROXISOME	0.516045	0.548984
40	HALLMARK_PI3K_AKT_MTOR_SIGNALING	1.00197e-07	1.72754e-07
41	HALLMARK_PROTEIN_SECRETION	5.41647e-18	1.42539e-17
42	HALLMARK_REACTIVE_OXIGEN_SPECIES_PATHWAY	7.51769e-11	1.39216e-10
43	HALLMARK_SPERMATOGENESIS	0.693283	0.722169
44	HALLMARK_TGF_BETA_SIGNALING	0.000179297	0.000249023
45	HALLMARK_TNFA_SIGNALING_VIA_NFKB	1.06737e-08	1.90601e-08
46	HALLMARK_UNFOLDED_PROTEIN_RESPONSE	1.02675e-11	2.05351e-11
47	HALLMARK_UV_RESPONSE_DN	7.07791e-19	1.96609e-18
48	HALLMARK_UV_RESPONSE_UP	0.00292544	0.00356761
49	HALLMARK_WNT_BETA_CATENIN_SIGNALING	0.000234593	0.000308675
50	HALLMARK_XENOBIOTIC_METABOLISM	7.69423e-36	7.69423e-35

## Sheet: Sheet8
	aDC	B cells	CD8 T cells	Cytotoxic cells	DC	Eosinophils	iDC	Macrophages	Mast cells	Neutrophils	NK CD56bright cells	NK CD56dim cells	NK cells	pDC	T cells	T helper cells	Tcm	Tem	TFH	Tgd	Th1 cells	Th17 cells	Th2 cells	TReg
TCGA-H6-A45N-01	-0.090559	-0.224854	0.136497	-0.192367	-0.220378	0.138735	0.0300519	0.169144	-0.13186	-0.104485	0.0529325	0.0625082	0.142762	-0.317786	-0.217681	0.164456	0.108473	0.10457	0.0291676	-0.334796	-0.0273577	0.0257264	-0.0724592	-0.380329
TCGA-IB-AAUN-01	0.00754434	-0.232318	0.139664	-0.134758	-0.32781	0.112381	-0.0580458	0.0623299	-0.164742	-0.102577	0.101721	0.118374	0.123925	-0.359453	-0.250526	0.192413	0.108741	0.0175951	0.0154358	-0.356446	-0.00040799	-0.0522369	-0.00239747	-0.357477
TCGA-2J-AABA-01	-0.263073	-0.265094	0.135662	-0.19489	-0.233315	0.150538	-0.0687556	0.0543363	-0.089734	-0.118585	0.059691	0.120248	0.126588	-0.353525	-0.219204	0.175031	0.162915	0.132069	-0.0304532	-0.223799	0.00686915	-0.0976582	-0.00149727	-0.356274
TCGA-2J-AAB1-01	0.153122	-0.243584	0.126877	-0.138681	-0.162364	0.132684	0.0298827	0.0916968	-0.107588	-0.149528	0.103705	0.0941838	0.0724382	-0.28995	-0.171839	0.188452	0.0799203	0.0227668	-0.021835	-0.340466	0.0024136	0.145987	0.0212804	-0.340896
TCGA-XN-A8T3-01	-0.134145	-0.230096	0.122599	-0.148707	-0.335169	0.108786	0.00967537	0.0942119	-0.202411	-0.0773523	0.0162135	0.0624553	0.160745	-0.382219	-0.246457	0.183062	0.11429	0.0903071	-0.0203279	-0.304641	-0.0515497	-0.112006	-0.0104859	-0.511429
TCGA-FB-A7DR-01	0.200707	-0.224854	0.105883	-0.265684	-0.293108	0.0967947	-0.0384384	0.129517	-0.0907804	-0.062987	0.0428758	0.0412953	0.13569	-0.166925	-0.214315	0.185599	0.0846283	0.0699358	-0.0837215	0.107131	-0.0194242	-0.0818177	-0.0642355	-0.394332
TCGA-2L-AAQL-01	-0.2284	-0.236812	0.11624	-0.195681	-0.2366	0.11519	0.0213151	0.074313	-0.117554	-0.126481	0.0921288	0.0830144	0.130407	-0.18007	-0.182658	0.110857	-0.0175479	0.0281758	-0.0127728	-0.207476	0.00269071	-0.0492229	-0.0760343	-0.442529
TCGA-H8-A6C1-01	-0.0414656	-0.165412	0.103259	-0.24506	-0.157536	0.15058	-0.0335994	0.0471365	-0.0891112	-0.105412	0.016533	0.0704542	0.0951632	-0.244246	-0.221764	0.14682	0.108701	0.0475788	-0.029668	-0.295277	-0.0462878	0.15404	0.0157262	-0.310741
TCGA-2J-AABE-01	-0.175978	-0.240698	0.0956749	-0.240466	-0.230433	0.118783	-0.00347127	0.114519	-0.126793	-0.112153	0.0468215	0.125059	0.130949	-0.25971	-0.278557	0.176736	0.126686	0.0760719	-0.0673074	-0.278696	0.0559991	0.215823	-0.117266	-0.309194
TCGA-RB-A7B8-01	-0.152959	-0.228706	0.124795	-0.199914	-0.257147	0.0861289	0.00550249	0.148823	-0.138659	-0.0790361	0.00349557	0.101834	0.13088	-0.339349	-0.226414	0.135468	0.0698479	0.067963	-0.0548909	-0.214091	-0.0298454	0.0168479	-0.0343217	-0.125946
TCGA-IB-AAUO-01	0.24165	-0.242391	0.0745734	-0.130039	-0.359156	0.0646859	-0.0294905	0.00528093	-0.16443	-0.152699	0.0163802	0.0653569	0.0606762	-0.407906	-0.266827	0.141633	0.0605238	0.00886753	-0.109034	-0.391497	-0.0751483	-0.0628258	-0.0453129	-0.381016
TCGA-2J-AAB6-01	-0.0500556	-0.279833	0.0767487	-0.297423	-0.260481	0.0680418	-0.0405811	0.122581	-0.163288	-0.0565702	0.0601805	-0.00367872	0.116207	-0.421652	-0.313873	0.172286	0.0331316	0.0508425	-0.04964	-0.244589	0.053874	0.0559726	-0.0334717	-0.412717
TCGA-2J-AABF-01	0.0739079	-0.171012	0.0949826	-0.229302	-0.211499	0.112631	0.0365594	0.160843	-0.155807	-0.0432082	0.0224677	0.0528811	0.0913049	-0.368215	-0.206355	0.157332	0.138014	0.0781709	-0.0153165	-0.382047	-0.0693178	0.0140271	-0.00678344	-0.37947
TCGA-HZ-8002-01	-0.179256	-0.212922	0.140211	-0.138524	-0.136447	0.142734	0.0561497	0.163283	-0.0772507	-0.0509982	-0.0909465	0.0366398	0.102177	-0.294847	-0.160304	0.204394	0.225712	0.12983	-0.00925555	-0.206101	-0.00281899	0.0432088	-0.0154273	-0.380587
TCGA-FB-AAQ6-01	-0.179423	-0.254523	0.109334	-0.265444	-0.2866	0.150084	-0.0673244	0.0109694	-0.144282	-0.160575	0.0707356	0.0500833	0.0738936	-0.234022	-0.248898	0.195627	0.0971061	-0.00386449	-0.0620235	-0.335397	-0.0200544	0.0856179	-0.0390106	-0.406876
TCGA-IB-7891-01	0.137196	-0.173836	0.123191	-0.182841	-0.175136	0.119832	0.0450096	0.207439	-0.0549879	-0.079431	-0.0471623	0.0463826	0.102415	-0.337373	-0.114919	0.183088	0.15069	0.109084	0.00362997	-0.245964	0.0127765	-0.0613218	-0.0123388	-0.168128
TCGA-YB-A89D-01	-0.0433931	-0.245742	0.112587	-0.230812	-0.104828	0.128726	0.061359	0.199498	-0.0569519	-0.0709099	0.0744367	0.0467338	0.115983	-0.256531	-0.22451	0.14746	0.0725428	0.0714045	0.00794784	-0.122595	0.0523659	-0.18994	-0.0637233	-0.256875
TCGA-IB-A5SQ-01	-0.155156	-0.237426	0.148103	-0.210939	-0.173088	0.0844785	0.0319028	0.161416	-0.0645132	-0.122572	0.0822248	0.0614227	0.145827	-0.289521	-0.220178	0.182716	0.0645768	0.0856029	0.00785712	-0.106444	0.0215631	-0.0309874	-0.0131532	-0.346824
TCGA-2J-AABP-01	-0.052432	-0.212625	0.0805752	-0.129637	-0.0974961	-0.0124311	0.0568909	0.198349	-0.268752	0.0215335	-0.172221	0.165361	0.099736	-0.0887463	-0.164619	0.169669	-0.0224015	0.101966	-0.101013	-0.156444	0.0354916	-0.0105976	0.14467	-0.206874
TCGA-US-A77G-01	-0.0539321	-0.245359	0.111022	-0.241297	-0.233682	0.17776	-0.065965	-0.00466381	-0.145148	-0.185895	0.125141	0.0636141	0.0525245	-0.367099	-0.246962	0.173889	0.0794828	0.0806657	-0.0301834	-0.465725	-0.0629593	0.166478	0.053492	-0.440725
TCGA-IB-A7LX-01	-0.18871	-0.253247	0.109459	-0.266874	-0.379879	0.108906	-0.0614817	-0.0260867	-0.162873	-0.138534	0.0864519	-0.0274709	0.0878884	-0.442357	-0.229318	0.220272	0.143407	0.0464893	-0.0670233	-0.409195	-0.110444	-0.0320798	0.0196802	-0.398456
TCGA-US-A77J-01	-0.132207	0.0840263	0.152088	0.00788672	-0.0890451	0.0972763	0.0521999	0.143533	-0.16305	-0.0798208	0.0318711	0.103861	0.145289	0.0198455	0.088049	0.198609	0.132103	0.123122	0.0590725	-0.142956	0.0323421	-0.0496973	-0.0656224	-0.220706
TCGA-HZ-A49G-01	-0.0629998	-0.222311	0.138722	-0.185384	-0.172896	0.147337	0.0397531	0.230545	-0.107541	-0.054072	0.0690292	0.0688565	0.136619	-0.0678699	-0.206108	0.16632	0.116297	0.124651	0.0215178	-0.306016	-0.0108665	0.149044	-0.0669306	-0.289693
TCGA-S4-A8RP-01	-0.0849102	-0.236451	0.118579	-0.229974	-0.279587	0.143398	0.00802708	0.146804	-0.125212	-0.152884	0.0823618	0.0624946	0.130691	-0.263146	-0.200025	0.155143	0.0943592	0.108494	0.0288448	-0.336686	-0.0259794	-0.0931045	-0.0564487	-0.444333
TCGA-HZ-A49H-01	-0.0567676	-0.235349	0.151334	-0.0721553	-0.114598	0.152027	0.100628	0.172826	-0.0764901	-0.0588246	-0.0340441	0.0964803	0.112359	-0.252837	-0.0430821	0.208213	0.105969	0.0953346	0.0207737	-0.111255	0.0333654	-0.0274195	-0.0247328	-0.398886
TCGA-S4-A8RM-01	-0.161785	-0.204185	0.131571	-0.23754	-0.242296	0.174918	-0.0473411	0.0260075	-0.132049	-0.169116	0.0934691	0.0114448	0.0543242	-0.286256	-0.167799	0.170866	0.0975512	0.0264632	-0.0368699	-0.383422	-0.0862408	0.106643	-0.0212081	-0.393903
TCGA-IB-AAUP-01	0.00754702	0.0999198	0.164922	-0.0284713	-0.157316	0.0675213	-0.00347931	0.139202	-0.184801	-0.143879	-0.0656168	0.0759956	0.130074	-0.194331	0.143601	0.250065	0.269776	0.157037	0.00941522	-0.224572	-0.0537076	-0.0902111	-0.0297578	-0.187802
TCGA-FB-AAPQ-01	-0.202804	-0.235739	0.144193	-0.236079	-0.292921	0.144481	-0.0586296	0.0614442	-0.158309	-0.124002	0.0755799	0.0630905	0.0698409	-0.332906	-0.289675	0.181612	0.0773746	0.0197385	-0.0339724	-0.256789	0.0154925	0.0868972	-0.0438878	-0.457305
TCGA-HZ-8637-01	0.326482	-0.125009	0.134517	-0.0101255	-0.057125	0.0617548	0.0290814	0.27124	-0.167766	-0.0260052	-0.0875525	0.126629	0.0451321	-0.251806	-0.0109077	0.253387	0.171941	0.132548	0.0322942	-0.337116	0.00173035	0.054617	-0.00851978	0.0109966
TCGA-HZ-A77P-01	-0.240774	-0.268628	0.105565	-0.229374	-0.162876	0.143918	0.019036	0.13129	-0.0702251	-0.102747	-0.0430865	0.069438	0.137808	-0.153266	-0.201849	0.214805	0.115453	0.108227	-0.0484744	0.163059	-0.0518687	0.0288888	-0.0280634	-0.461257
TCGA-IB-7646-01	0.279208	-0.269727	0.101465	-0.158666	-0.198423	0.111614	-0.0198123	0.184874	-0.14043	0.0481466	0.143819	0.0260473	0.0846229	-0.321394	-0.24269	0.178486	0.105361	0.0346747	-0.0948118	-0.186943	0.00139373	-0.232043	0.0281534	-0.301205
TCGA-HV-A5A3-01	-0.185994	-0.273505	0.0863802	-0.287099	-0.250909	0.120889	-0.0393895	0.00247049	-0.190568	-0.134515	0.0267776	0.121611	0.139152	-0.4299	-0.286174	0.203106	0.100926	0.0170827	-0.025236	-0.329384	-0.0538376	0.0309484	-0.0503376	-0.36624
TCGA-3A-A9IV-01	-0.272903	-0.224171	0.101721	-0.199976	-0.314077	0.0538063	-0.0168873	-0.0642231	-0.037049	-0.201484	0.150759	-0.152786	0.0631078	-0.406188	-0.198657	0.200628	0.0762103	0.0464918	0.0914175	-0.330586	-0.04318	-0.019278	-0.0128568	-0.457563
TCGA-3A-A9I7-01	-0.0874415	-0.174362	0.0916813	-0.205628	-0.263199	0.125612	0.00658232	0.0782693	-0.0707541	-0.0716082	0.114917	0.122928	0.140809	-0.355844	-0.179674	0.166165	0.131705	0.0529976	-0.0501676	-0.142613	-0.064657	-0.080469	-0.0581628	-0.347597
TCGA-FB-AAPP-01	-0.20343	-0.261515	0.0563747	-0.276284	-0.238722	0.114137	-0.0871731	-0.183873	-0.174255	-0.311757	0.122604	0.0729345	0.0153075	-0.448457	-0.158616	0.18066	0.0641147	0.00101527	0.0146126	-0.439006	-0.18187	-0.146806	0.0367934	-0.43514
TCGA-F2-A7TX-01	0.271728	-0.257991	0.115306	-0.0755729	-0.268573	0.0763609	0.0499525	0.140443	-0.171861	-0.147528	0.123892	0.151191	0.068053	-0.376807	-0.128528	0.199007	0.147832	0.0257086	-0.0230808	-0.325432	-0.0059257	-0.0966512	0.046156	-0.285483
TCGA-XD-AAUL-01	-0.124467	-0.246844	0.114011	-0.194453	-0.225277	0.0872135	0.0217802	0.15152	-0.0726934	-0.044585	0.126335	0.0436584	0.153327	-0.285913	-0.182182	0.17897	0.0881151	0.0786276	-0.0727553	-0.169417	-0.0351351	0.0140135	-0.0975941	-0.40069
TCGA-HV-AA8X-01	0.0360091	-0.259536	0.109505	-0.286909	-0.244433	0.143401	-0.0413317	-0.0207526	-0.134731	-0.15096	0.130541	0.0887478	0.0668993	-0.373972	-0.256466	0.158225	0.0494112	-0.000222928	-0.038531	-0.329985	0.0132859	0.21853	-0.0299095	-0.453439
TCGA-HZ-A77Q-01	-0.0356919	-0.168439	0.138057	-0.157368	-0.133075	0.104277	0.00982534	0.209933	-0.0988263	0.0611652	0.0567694	0.0826529	0.151572	-0.0702754	-0.129145	0.180708	0.0912906	0.112112	-0.0631847	-0.0494849	0.0402299	-0.0745232	-0.0291107	-0.181444
TCGA-FB-AAQ0-01	-0.0843873	-0.287498	0.0959659	-0.242878	-0.259274	0.162246	-0.0708239	-0.0488872	-0.213902	-0.187075	0.0530263	-0.00272563	0.085504	-0.246222	-0.239007	0.15529	0.0742005	0.0299982	-0.0813747	-0.344418	-0.0252946	0.0277865	-0.0303798	-0.420106
TCGA-F2-A44H-01	-0.167673	-0.255139	0.127941	-0.246148	-0.136062	0.0861491	0.0139823	0.235872	-0.0479201	-0.0739931	0.0164338	0.0586775	0.163527	-0.17208	-0.270104	0.143636	0.0957386	0.11017	-0.0179114	-0.138403	-0.00901639	0.0972024	-0.0658847	-0.324916
TCGA-IB-7644-01	-0.124917	-0.283163	0.118376	-0.219478	-0.239149	0.130632	-0.0225764	0.0553238	-0.0512557	-0.200309	0.00341149	-0.00895912	0.0757265	-0.45069	-0.211847	0.162465	0.0806205	-0.0223194	-0.0476579	-0.307219	-0.0484744	0.00585547	-0.00622236	-0.309023
TCGA-3A-A9IB-01	-0.0923543	-0.266823	0.0779355	-0.263436	-0.254804	0.100258	0.0503382	0.154361	-0.140274	-0.0699624	0.108446	0.0554361	0.131709	-0.354556	-0.270925	0.169494	0.0798334	0.0852974	-0.0638263	-0.187201	0.0316069	-0.116605	-0.00513733	-0.372339
TCGA-IB-AAUW-01	-0.102068	-0.162552	0.146178	-0.177683	-0.164678	0.144212	0.0317027	0.11411	-0.0917758	-0.0862549	-0.00961645	0.0671695	0.126906	-0.327923	-0.183466	0.189006	0.153431	0.0960448	0.0369263	-0.32672	0.0185112	0.0997126	-0.045	-0.482563
TCGA-HZ-7919-01	0.0118175	-0.22834	0.111302	-0.205217	-0.212104	0.140315	-0.0176022	0.0766114	-0.0200703	-0.130479	0.0212646	0.0435709	0.0798533	-0.434281	-0.189934	0.175917	0.10131	0.0145415	-0.0337075	-0.306617	0.0635852	-0.0877613	0.0203113	-0.240036
TCGA-FB-AAPS-01	-0.0985113	-0.185586	0.170696	-0.0938988	-0.273879	0.0691473	0.0324474	0.184747	-0.186657	-0.0419352	-0.0203075	0.0508179	0.174421	-0.128523	-0.103997	0.156777	0.120579	0.147366	-0.0425045	0.0865985	0.0149162	-0.174815	-0.037109	-0.228782
TCGA-LB-A7SX-01	-0.154179	-0.244846	0.0621607	-0.162893	-0.31389	0.13644	-0.0600075	-0.0769037	-0.0930949	-0.151732	0.0845005	0.154256	0.041965	-0.419075	-0.246734	0.175726	0.144101	-0.00676983	-0.0720011	-0.399573	-0.00549787	-0.00898807	-0.0300602	-0.40301
TCGA-IB-AAUS-01	0.00269118	-0.220215	0.142742	-0.0475392	-0.0527138	0.105361	0.0813969	0.262102	-0.101038	0.101806	-0.0457669	0.0852029	0.122179	0.0556705	-0.154451	0.164229	0.116842	0.155867	-0.0728205	-0.135138	0.000110468	-0.0410284	-0.0393857	-0.0110825
TCGA-HV-A7OP-01	-0.282233	-0.23844	0.111989	-0.214847	-0.249128	0.0551076	-0.0464305	-0.0829529	-0.231576	-0.252628	0.158802	0.0468147	0.0391609	-0.205757	-0.186221	0.120337	0.0197928	0.0511565	-0.0753385	-0.294246	-0.165334	0.337298	-0.0699998	-0.391669
TCGA-FB-AAQ1-01	-0.153021	-0.253488	0.122056	-0.245136	-0.263092	0.0724798	0.00811014	0.0718793	-0.192022	-0.0648313	0.0569627	0.0386747	0.117268	-0.227665	-0.296598	0.182777	0.0730555	-0.00241398	-0.0541743	-0.411687	-0.0583479	-0.0134296	-0.036383	-0.391755
TCGA-IB-7888-01	-0.0907568	-0.113345	0.138141	-0.10994	-0.129241	0.124184	0.0596437	0.237167	-0.0386191	0.0295069	-0.0300823	0.0680444	0.10323	-0.340208	-0.0527763	0.193701	0.147347	0.128397	0.0245413	-0.123798	0.01803	0.126971	0.00922789	-0.375174
TCGA-F2-7273-01	-0.0224562	-0.160264	0.144956	-0.123884	-0.168829	0.120671	0.0580771	0.216	-0.0667536	-0.0461846	-0.0282057	0.0819876	0.111018	-0.293816	-0.151653	0.18328	0.18907	0.137445	0.0271336	-0.161771	0.0128471	0.0753896	-0.0325123	-0.381102
TCGA-2L-AAQI-01	-0.0842944	-0.161163	0.0846941	-0.281018	-0.245155	0.137712	0.0306885	0.100154	-0.166272	-0.128958	0.0347689	0.0861185	0.0856683	-0.397168	-0.232004	0.185996	0.0931217	0.0439589	0.0189967	-0.388491	-0.0184015	0.0491487	-0.0562285	-0.519076
TCGA-XD-AAUG-01	-0.296475	-0.231735	0.139421	-0.141423	-0.155892	0.131329	0.0274757	0.174362	-0.0508229	-0.117262	0.0104678	0.039972	0.182436	-0.339607	-0.217241	0.196946	0.133058	0.122319	0.0320003	0.0256875	0.0435906	0.0197579	-0.0148248	-0.427322
TCGA-3A-A9IS-01	-0.268688	-0.198868	0.107446	-0.281312	-0.342112	0.0970285	-0.0428623	-0.148299	-0.014638	-0.21691	0.147944	-0.0928152	0.0132385	-0.307906	-0.258585	0.175212	0.131809	0.0105997	0.0966173	-0.473629	-0.0835387	-0.0396295	0.0108105	-0.451979
TCGA-IB-AAUT-01	-0.13526	-0.179471	0.173749	-0.0886457	-0.204799	0.124658	0.00764869	0.161589	-0.131911	-0.0625452	0.010958	0.0670291	0.143926	-0.139606	-0.0749974	0.174179	0.175816	0.151974	0.0451748	-0.291325	-0.000404162	0.131173	-0.0768281	-0.293988
TCGA-Z5-AAPL-01	0.266055	0.204752	0.232669	0.101808	-0.0923021	0.056556	-0.0767468	0.0626182	-0.282145	-0.135254	-0.00844048	0.109748	0.0649442	-0.0553268	0.317076	0.331891	0.287092	0.110705	0.0495894	-0.36392	0.00126311	-0.108782	-0.0222344	0.250603
TCGA-HZ-A4BK-01	-0.0474094	-0.259473	0.135598	-0.190857	-0.239061	0.151992	0.0113403	0.0900654	-0.0961464	-0.0723052	0.0612106	0.10183	0.111623	-0.256617	-0.190627	0.167983	0.129754	0.0762303	-0.0379465	-0.364006	-0.0413664	0.0820102	-0.0751994	-0.291497
TCGA-US-A776-01	-0.177689	-0.249983	0.0789929	-0.250283	-0.1923	0.146202	-0.0452392	-0.144125	-0.182123	-0.271778	0.112237	0.0185431	0.0457531	-0.352666	-0.113002	0.198506	0.0175735	0.0242909	0.0101304	-0.415638	-0.207639	-0.110776	0.0447765	-0.45112
TCGA-IB-7889-01	-0.185486	-0.167342	0.130852	-0.176253	-0.162802	0.113746	0.0211448	0.167917	-0.111779	-0.138179	0.0364393	0.011917	0.0724201	-0.241668	-0.0772447	0.183332	0.102939	0.0793912	-0.0316265	-0.220964	-0.046379	0.0153871	-0.032781	-0.365123
TCGA-IB-AAUR-01	-0.0204913	0.115284	0.19525	0.0322331	-0.0288327	0.0708757	0.0464944	0.0873599	-0.0835053	-0.0734555	0.0235396	0.131619	0.135669	0.130671	0.161548	0.23689	0.24721	0.205191	0.023789	-0.237459	0.00730345	-0.0130407	-0.0526934	0.00627152
TCGA-IB-A7M4-01	0.105584	-0.237367	0.116225	-0.221191	-0.200228	0.0865889	-0.0228934	0.0504421	-0.294472	-0.144192	0.0677225	0.0126519	0.0719342	-0.235311	-0.155451	0.183413	0.101977	0.0271643	-0.029736	-0.376463	-0.00408515	-0.137462	-0.0486103	-0.271136
TCGA-FB-A4P5-01	0.0401889	-0.105427	0.169685	0.00265612	-0.143352	0.123569	0.0210025	0.192831	-0.167982	-0.0835685	0.0712397	0.129661	0.141108	-0.214263	0.0571147	0.217752	0.146942	0.124021	0.0287339	-0.249314	-0.0133695	0.0195002	-0.0235138	-0.280071
TCGA-2L-AAQA-01	-0.158201	-0.247539	0.0956203	-0.264146	-0.270174	0.140268	-0.0993794	0.0548943	-0.175505	-0.126393	0.0909243	0.0403551	0.0855627	-0.22818	-0.249953	0.146944	0.0830518	0.0867062	-0.0646591	-0.320449	-0.00679804	-0.12327	0.0234901	-0.425948
TCGA-IB-A5ST-01	-0.0937636	-0.0210513	0.132895	-0.059734	-0.113051	0.1062	0.0426201	0.163562	-0.228066	0.0282889	-0.0893592	0.0897788	0.129997	-0.112372	-0.0475599	0.194207	0.154661	0.116017	-0.0108716	-0.082217	-0.0164249	0.00748723	-0.0412862	-0.262974
TCGA-3A-A9IU-01	-0.0685441	-0.247022	0.0949202	-0.240997	-0.342651	0.123828	-0.034976	0.0503479	-0.160961	-0.124901	0.0785007	0.0106704	0.133301	-0.384539	-0.294386	0.176816	0.0909405	0.0477479	-0.0355684	-0.31392	-0.040259	-0.10801	-0.0467828	-0.490381
TCGA-3A-A9IH-01	-0.0611247	-0.283735	0.0905112	-0.227104	-0.301024	0.116424	-0.0395981	0.0353218	-0.133774	-0.158424	0.165334	0.0890936	0.124079	-0.41203	-0.241643	0.173434	0.053673	0.0152013	-0.0417088	-0.330329	0.00889763	-0.0224209	-0.0159906	-0.429556
TCGA-HZ-8519-01	-0.132301	-0.229624	0.175583	-0.149273	-0.262723	0.154994	0.0393228	0.142571	-0.049792	-0.169148	-0.0667155	0.0198468	0.102168	-0.278181	-0.156748	0.210772	0.204467	0.0782703	0.0565153	-0.337717	0.0150093	0.00883775	-0.0235226	-0.456876
TCGA-3A-A9IR-01	-0.339722	-0.231645	0.0911673	-0.236683	-0.349276	0.113937	-0.0854981	-0.0790765	-0.12192	-0.161191	0.14027	-0.0346956	0.0413508	-0.318387	-0.150926	0.191001	0.024014	0.0251622	0.109549	-0.360226	-0.0357811	-0.121258	-0.0562653	-0.404985
TCGA-HV-AA8V-01	-0.137203	-0.217817	0.117099	-0.218417	-0.311032	0.0890004	0.0230657	0.165902	-0.140656	-0.0520956	0.11442	0.0643059	0.171061	-0.271136	-0.301821	0.1489	0.111036	0.148239	-0.0413717	-0.135224	-0.00963512	0.0586385	-0.0598862	-0.307562
TCGA-Q3-A5QY-01	0.113954	0.134734	0.234997	0.0544894	-0.0208384	0.0871654	0.0447967	0.145431	-0.282489	-0.0976322	0.0237001	0.166814	0.113274	0.104554	0.292344	0.274117	0.275536	0.147981	0.0279283	-0.252751	0.0299632	0.0149853	-0.0590061	0.229469
TCGA-3A-A9IL-01	-0.272911	-0.289529	0.107714	-0.201444	-0.328464	0.0696495	-0.00865444	-0.102654	-0.0277	-0.164253	0.0968532	-0.0342209	0.129091	0.0146049	-0.222663	0.137853	0.0883566	0.0421119	0.0492594	-0.375002	-0.104951	-0.0791421	-0.156845	-0.36203
TCGA-IB-AAUV-01	-0.296299	-0.164366	0.164792	-0.0592036	-0.202846	0.0690903	0.0319609	0.23239	-0.119412	-0.0689642	-0.120511	0.0184544	0.166956	-0.211084	-0.0903922	0.187726	0.190772	0.163557	-0.0350165	0.0640039	0.00205672	-0.0479445	-0.00867046	-0.419676
TCGA-FB-AAQ3-01	0.0091858	-0.279271	0.14579	-0.231914	-0.246008	0.0900381	-0.00957906	0.102608	-0.129722	-0.165241	-0.0296299	-0.0496645	0.0719425	-0.259452	-0.147126	0.182956	0.015259	-0.0444395	-0.0911173	-0.119417	-0.0385654	-0.173172	0.000122636	-0.453182
TCGA-RL-AAAS-01	-0.0535745	-0.139273	0.162826	-0.0661387	-0.130956	0.077635	0.0673453	0.121728	-0.0308534	-0.0909157	-0.0430647	0.0667577	0.156155	-0.145877	-0.0477736	0.176725	0.0998621	0.109289	-0.0405476	0.000773201	-0.0336435	-0.0434581	-0.0447311	-0.333164
TCGA-IB-7890-01	-0.243214	-0.191068	0.109384	-0.283877	-0.309215	0.0687814	0.0204964	0.170396	-0.0981158	-0.0507668	-0.0200397	0.0511579	0.128583	-0.382477	-0.302006	0.186269	0.131352	0.0824674	0.00647605	-0.132647	0.00404673	-0.113366	0.0163562	-0.398198
TCGA-XD-AAUI-01	-0.185017	-0.163722	0.107464	-0.211944	-0.229622	0.123626	0.000897856	0.137044	-0.148836	-0.0939115	0.0397585	0.0691162	0.122674	-0.0887463	-0.204912	0.180389	0.0858801	0.0861334	0.0145935	-0.264349	0.018162	-0.0071301	-0.0454997	-0.422597
TCGA-2J-AABK-01	-0.0778948	-0.217411	0.124082	-0.232399	-0.303943	0.150301	-0.0296031	0.0204063	-0.131523	-0.149933	0.0639878	0.0682995	0.0804957	-0.29459	-0.258397	0.17865	0.121571	0.0161726	0.0085872	-0.442958	0.0171648	0.0542377	-0.0575991	-0.473027
TCGA-F2-A8YN-01	-0.211546	-0.242882	0.0918155	-0.226667	-0.263085	0.0779063	-0.0171886	0.0861301	-0.110589	-0.109915	0.0443615	0.043624	0.101154	-0.380243	-0.230732	0.181461	0.104993	0.012109	-0.0618899	-0.248713	-0.0310166	-0.0565247	-0.0507867	-0.420621
TCGA-HZ-A49I-01	-0.0257005	-0.209947	0.120117	-0.215891	-0.180276	0.153415	0.0344527	0.103586	-0.177169	-0.0464039	0.186544	0.0638038	0.117577	-0.235998	-0.236992	0.152038	0.124413	0.142973	-0.0481892	-0.328267	0.054745	0.149543	-0.0468256	-0.364264
TCGA-HV-A5A4-01	0.00987847	-0.191404	0.108943	-0.158003	-0.253722	0.105389	0.0104172	0.0831185	-0.16959	-0.167918	0.0795343	0.101028	0.132042	-0.364435	-0.261361	0.148924	0.0766506	0.0331558	-0.0170848	-0.296222	-0.0104792	0.0646147	-0.0454424	-0.444505
TCGA-HZ-8636-01	-0.168289	-0.174241	0.111739	-0.260021	-0.166018	0.125566	0.0207398	0.168447	-0.0738509	-0.128648	0.0284618	0.0196235	0.106899	-0.382734	-0.244547	0.182582	0.126478	0.0782944	-0.0180233	-0.255414	0.0112943	-0.0591875	-0.000140037	-0.200517
TCGA-IB-AAUM-01	-0.211221	-0.181089	0.130069	-0.0931397	-0.186139	0.155031	0.0206884	0.121539	-0.120856	-0.140695	0.0828443	0.0813703	0.142366	-0.291067	-0.193405	0.159359	0.181873	0.114424	0.0312936	-0.364264	-0.0551154	0.198	-0.0745838	-0.352322
TCGA-HZ-A8P1-01	-0.181783	-0.255545	0.0746374	-0.302409	-0.208002	0.140335	-0.0349815	-0.0346633	-0.172536	-0.230495	0.0670883	0.0344078	0.0571878	-0.212458	-0.228855	0.202137	0.094519	-0.0113978	-0.00902505	-0.395106	-0.116672	-0.291026	0.0113988	-0.444075
TCGA-2J-AABV-01	-0.0819841	-0.137943	0.0884782	-0.128995	-0.27072	0.153317	0.0486404	0.0658791	-0.197259	-0.111399	0.0799735	0.0528787	0.106949	-0.317872	-0.213864	0.0757904	0.0842216	0.0504736	0.00605658	-0.370449	-0.0458982	0.192023	-0.0509412	-0.462202
TCGA-IB-A5SS-01	-0.0781008	-0.274841	0.0891685	-0.20895	-0.208639	0.0756755	0.0213142	0.209214	-0.107391	-0.0098811	0.167901	0.0580435	0.144479	-0.3677	-0.233278	0.178563	0.0614307	0.0969094	-0.0819747	-0.132046	-0.0132487	-0.0644464	-0.0259295	-0.366755
TCGA-FB-AAPZ-01	-0.151296	-0.248882	0.136507	-0.182919	-0.220478	0.136098	0.00872289	0.153545	-0.162695	-0.0786033	0.0488908	0.00613142	0.103943	-0.338748	-0.185133	0.176189	0.132386	0.0488992	-0.0168301	-0.342872	0.0170027	-0.0980134	-0.0188693	-0.353696
TCGA-2J-AABI-01	-0.0807398	-0.164872	0.111787	-0.163679	-0.272497	0.0045826	-0.0513806	0.0408702	-0.327978	-0.16578	0.124747	0.15236	0.143052	0.101805	-0.245367	0.220573	0.124148	0.133859	-0.0493244	-0.291754	0.0167512	-0.0191314	4.42902e-05	-0.179383
TCGA-IB-A6UG-01	-0.18883	-0.189441	0.100872	-0.207388	-0.313716	0.131048	-0.0591568	0.0256076	-0.196005	-0.148823	0.140484	0.0351846	0.0970591	-0.298799	-0.214271	0.169421	0.152824	0.0453169	-0.0160939	-0.408766	-0.102593	0.04468	-0.0237827	-0.288232
TCGA-3A-A9J0-01	-0.192304	-0.241242	0.0823676	-0.265014	-0.212977	0.108566	0.0106498	0.0885297	-0.18291	-0.160756	0.0848597	0.10783	0.0952528	-0.381618	-0.298041	0.179342	0.0831131	0.0507997	-0.0599597	-0.247252	0.00144068	0.076205	0.00351127	-0.404985
TCGA-IB-AAUQ-01	-0.0357242	-0.20652	0.113114	-0.213895	-0.385955	0.101241	0.0293335	0.128971	-0.0855396	-0.080092	0.0175181	0.0467833	0.153582	-0.334538	-0.268799	0.213035	0.102291	0.0737558	0.0279784	-0.276205	-0.00137326	0.00541312	-0.0591422	-0.425862
TCGA-Q3-AA2A-01	-0.176902	-0.259569	0.100161	-0.228989	-0.255587	0.0968179	-0.0217631	0.0695321	-0.17029	-0.122008	0.104706	0.0886775	0.110064	-0.318387	-0.211625	0.164807	0.0581858	0.0310108	-0.0427373	-0.405673	-0.00672176	-0.113665	-0.00367362	-0.372941
TCGA-FB-AAQ2-01	-0.192266	-0.262974	0.0882055	-0.3048	-0.37427	0.102786	-0.0560683	-0.000813946	-0.168068	-0.162213	0.105308	0.0223994	0.112098	-0.404728	-0.266823	0.187251	0.0904983	0.00566139	0.0198268	-0.375776	-0.0670295	-0.154684	0.0604076	-0.421223
TCGA-2L-AAQM-01	-0.100484	-0.303323	0.0934153	-0.204635	-0.212828	0.0698297	-0.0824105	-0.111993	-0.0485672	-0.158505	0.112148	-0.195033	0.120679	0.194331	-0.199385	0.167888	0.0468469	0.0198593	-0.00222954	-0.270277	-0.100918	0.238654	-0.109385	-0.459281
TCGA-IB-7649-01	-0.0647036	-0.178336	0.149019	-0.116293	-0.147887	0.117968	0.0369901	0.222184	0.0649879	-0.0564956	-0.0464676	0.0180595	0.0992753	-0.172767	-0.0805359	0.19658	0.147245	0.10358	-0.0131201	-0.278266	-0.0122724	0.0390472	-0.0269266	-0.2805
TCGA-HV-A5A6-01	-0.104709	-0.232962	0.0964807	-0.277505	-0.34546	0.0821352	-0.056883	0.0621633	-0.176895	-0.186009	0.0335092	0.0705212	0.0911078	-0.32483	-0.277577	0.169801	0.0459707	0.105193	-0.0558234	-0.289177	-0.0652813	-0.0231195	-0.0464382	-0.397769
TCGA-3A-A9IX-01	-0.026951	-0.165785	0.144002	-0.163827	-0.0769604	0.128932	0.0404229	0.138852	-0.0943467	-0.0919036	-0.0368746	0.0469456	0.145917	-0.273369	-0.0711535	0.188058	0.213354	0.134556	0.0141047	-0.308335	-0.00281178	0.0901741	-0.0238247	-0.170706
TCGA-XD-AAUH-01	-0.251163	-0.107086	0.159832	-0.114809	-0.164555	0.185704	0.0830978	0.129993	-0.0899697	-0.104662	0.0341957	0.039828	0.129687	-0.196823	-0.0249599	0.208181	0.163537	0.155774	0.0359797	-0.175431	0.0311472	0.021767	0.00165902	-0.379384
TCGA-HZ-A77O-01	-0.0999422	-0.227638	0.096297	-0.240935	-0.299914	0.0872639	0.0115979	0.0745473	-0.242909	-0.114668	0.0833856	0.0680553	0.136888	-0.403095	-0.276766	0.154365	0.0573741	0.0169499	-0.0476035	-0.32947	-0.0880855	0.0559766	0.0088493	-0.319847
TCGA-IB-A5SO-01	0.00963149	-0.130217	0.139281	-0.125433	-0.236768	0.12256	0.038205	0.199381	-0.176758	-0.115235	0.0914367	0.0455014	0.128224	-0.250603	-0.173299	0.171864	0.107071	0.0874018	0.017597	-0.17629	0.021083	-0.0609906	-0.0399665	-0.36581
TCGA-F2-6879-01	0.0167559	-0.307372	0.0947673	-0.186935	-0.18612	0.131512	-0.0395912	0.0872735	-0.0968278	-0.143441	0.0845627	0.0177101	0.0833992	-0.374831	-0.249561	0.180415	0.111644	0.0128219	-0.0847641	-0.279126	0.0219811	-0.17496	-0.0165665	-0.407305
TCGA-2J-AAB4-01	0.0625176	-0.184294	0.113284	-0.185701	-0.245951	0.123371	0.00961969	0.122174	-0.126466	-0.106642	0.0954866	0.057431	0.130701	-0.38093	-0.215763	0.15653	0.111704	0.100301	0.017822	-0.324401	0.102609	-0.0192554	-0.0284809	-0.410656
TCGA-US-A774-01	-0.0648931	-0.212722	0.0964383	-0.173454	-0.207824	0.098987	0.0325456	0.182275	-0.104848	-0.0844835	0.00689686	0.100254	0.138119	-0.398113	-0.233404	0.154693	0.123614	0.0922141	-0.0408494	-0.257991	0.00566325	0.0540024	-0.0638353	-0.370363
TCGA-IB-8126-01	-0.0422172	-0.0961077	0.169027	-0.00968366	-0.160781	0.165838	0.0489612	0.201998	-0.096842	-0.0410525	-0.00280345	0.0323556	0.100115	-0.295535	0.0387098	0.203054	0.209785	0.118739	0.0435887	-0.343989	0.0427912	0.165572	-0.0226819	-0.263146
TCGA-F2-A44G-01	-0.0728021	-0.320038	0.128392	-0.264838	-0.246872	0.0994995	-0.0620848	0.123469	-0.0984117	-0.0910525	0.0462591	0.0293289	0.0886659	-0.315036	-0.289539	0.166083	0.0883942	0.0377257	-0.0983307	-0.264778	-0.000168096	-0.0327514	0.00425962	-0.45301
TCGA-HZ-A4BH-01	0.0773554	-0.177337	0.112664	-0.225642	-0.196583	0.139349	0.00752622	0.133661	-0.195014	-0.107106	0.111417	0.0343503	0.114525	0.028093	-0.13421	0.161649	0.139592	0.0934306	-0.0234267	-0.256101	0.00392138	-0.210425	-0.019365	-0.262373
TCGA-3A-A9IN-01	-0.320569	-0.238646	0.122943	-0.210133	-0.226279	0.107258	0.0223093	-0.0174168	-0.0978626	-0.0805081	0.130665	-0.0652159	0.186255	-0.233593	-0.217664	0.138013	0.0784866	0.0811702	0.0644338	-0.245105	-0.0369818	-0.0733829	-0.0513662	-0.420535
TCGA-F2-7276-01	-0.108708	-0.16675	0.136022	-0.145776	-0.248809	0.101491	0.0380452	0.189901	-0.0993729	-0.0784282	-0.0216513	0.0374435	0.150338	-0.296737	-0.122757	0.187096	0.175163	0.11046	0.0179087	-0.203953	0.0243336	0.0399125	-0.028811	-0.397082
TCGA-HV-A5A5-01	-0.0568286	-0.210895	0.131958	-0.206299	-0.260968	0.107192	0.0148661	0.152273	-0.122507	-0.068289	0.0258315	0.0756338	0.148689	-0.237115	-0.163512	0.168138	0.102853	0.0987338	0.00425404	-0.303782	0.00120685	0.081395	-0.0642754	-0.376463
TCGA-IB-7893-01	-0.0567746	-0.203237	0.0785433	-0.27433	-0.138358	0.0688033	0.013536	0.195349	-0.121177	-0.038744	-0.108788	0.00219478	0.120309	-0.413577	-0.27144	0.185942	0.114076	0.0718568	-0.0492177	-0.0552409	0.0518496	-0.115077	0.0584429	-0.355844
TCGA-2L-AAQE-01	-0.0317173	-0.232903	0.0913101	-0.228646	-0.238933	0.0799346	-0.0470758	0.0498527	-0.189479	-0.210498	0.121556	0.073083	0.103644	-0.380329	-0.184209	0.175752	0.0543375	0.0145403	-0.079395	-0.284968	-0.0473595	-0.0759334	-0.0483332	-0.301119
TCGA-HZ-8003-01	0.1397	-0.144597	0.117808	-0.0639623	-0.194761	0.13537	0.0548188	0.261699	-0.140962	-0.0321496	-0.0311914	0.0485306	0.0964282	-0.465725	-0.0794017	0.16935	0.186444	0.13683	0.0210473	-0.333164	-0.0165015	0.18429	-0.00161797	-0.285053
TCGA-YH-A8SY-01	-0.0742588	-0.222601	0.10421	-0.227522	-0.264254	0.0873503	-0.0176235	0.139948	-0.189623	-0.0710327	0.037902	0.108436	0.148699	-0.337803	-0.277887	0.126356	0.0194952	0.0619258	-0.0774721	-0.0606533	0.0799096	-0.0963949	0.00695495	-0.302322
TCGA-M8-A5N4-01	0.198951	-0.292357	0.110689	-0.20403	-0.316411	0.103548	-0.0289046	0.13932	-0.172797	-0.00995347	0.114511	0.0810586	0.123873	-0.388662	-0.302449	0.1455	0.0671837	0.0582827	-0.0541092	-0.305157	-0.0369725	-0.0236855	-0.0433852	-0.352666
TCGA-2J-AABT-01	-0.172804	-0.263318	0.110287	-0.176233	-0.190001	0.129694	-0.00218371	0.15381	-0.110906	-0.100085	-0.0170391	0.00415499	0.138027	-0.257218	-0.218992	0.208147	0.122175	0.116388	-0.0829584	0.035825	-0.0386996	-0.0726019	-0.0669375	-0.318731
TCGA-IB-AAUU-01	-0.00509364	-0.217207	0.0899782	-0.221216	-0.210035	0.160005	0.044405	0.122962	-0.108814	-0.174782	0.0721458	0.106613	0.106825	-0.331531	-0.245831	0.151761	0.10188	0.0724578	-0.0280998	-0.371996	0.0358654	-0.0566013	-0.013548	-0.305157
TCGA-FB-A545-01	-0.208061	-0.243413	0.117002	-0.254808	-0.403629	0.132778	-0.0940694	-0.0398404	-0.203522	-0.0799938	0.134281	0.107718	0.127426	-0.382649	-0.242042	0.189079	0.0739644	0.116286	0.00593472	-0.33093	-0.0909142	-0.0440285	-0.00137917	-0.442013
TCGA-HZ-7923-01	-0.0537395	-0.218732	0.161924	-0.0632159	0.106788	0.144084	0.10041	0.245468	-0.00310135	-0.0338984	-0.0636261	0.0251829	0.105882	-0.0467357	-0.0264802	0.21487	0.245921	0.186874	0.0317519	-0.213146	0.0295907	0.0712002	-0.0213538	-0.122252
TCGA-IB-7652-01	-0.131495	-0.193357	0.101185	-0.280415	-0.24301	0.164787	0.0371032	0.212525	-0.113559	-0.0539386	0.0597725	0.0662769	0.0915362	-0.349057	-0.266953	0.201221	0.146015	0.0567526	0.00731039	-0.254555	0.0344279	0.101053	-0.0256022	-0.333078
TCGA-HZ-7920-01	-0.178162	-0.179391	0.142315	-0.134096	-0.152437	0.13109	0.0464389	0.119707	-0.000994732	-0.076972	-0.0511988	0.11815	0.0740993	-0.0989697	-0.0868405	0.22108	0.204773	0.114897	0.0338951	-0.138661	0.0758388	0.00288876	0.0104609	-0.388319
TCGA-FB-AAPU-01	-0.185704	-0.183302	0.0930019	-0.268536	-0.208334	0.123993	-0.0549012	-0.0501593	-0.18424	-0.233049	0.109274	0.00363726	0.0251756	-0.431274	-0.258655	0.1254	0.0350029	-0.00553291	-0.0286384	-0.383851	-0.038581	-0.0567617	0.0164716	-0.424058
TCGA-HZ-7922-01	-0.125196	-0.203313	0.0864956	-0.225512	-0.194316	0.100965	-0.0218079	0.164418	-0.0505927	-0.139102	0.0374864	0.0641282	0.0966573	-0.428525	-0.150298	0.187584	0.129548	0.0855696	-0.0715345	-0.193128	-0.00966037	-0.0143159	0.0176202	-0.365123
TCGA-IB-A6UF-01	-0.187054	-0.316984	0.113411	-0.25366	-0.3337	0.114235	-0.0412468	0.0102215	-0.155762	-0.118997	0.0586833	0.0213332	0.1167	-0.476979	-0.322726	0.211598	0.109724	0.00793405	-0.0800044	-0.397168	-0.023775	-0.0838828	-0.0704353	-0.483594
TCGA-OE-A75W-01	-0.00814109	-0.248824	0.129526	-0.0294705	-0.143109	0.120735	0.00434482	0.106687	-0.156723	-0.190162	0.179706	0.1388	0.0962636	-0.258421	-0.150897	0.112396	-0.0545794	0.0652096	-0.0767411	-0.226462	-0.0315835	0.136217	-0.106521	-0.322339
TCGA-3A-A9IZ-01	-0.127238	-0.242194	0.0866627	-0.220844	-0.366847	0.107876	-0.0745268	0.0161989	-0.105553	-0.0760163	0.133474	0.035972	0.0624095	-0.350174	-0.255486	0.145896	0.104318	0.109069	-0.0648354	-0.325432	0.016056	-0.114378	0.00938607	-0.432391
TCGA-2J-AABO-01	-0.160387	-0.241235	0.104577	-0.19403	-0.251637	0.096763	0.0233773	0.0795002	-0.0749657	-0.127457	0.00361705	0.0153318	0.13221	-0.353267	-0.23692	0.168513	0.0509516	0.0169046	-0.0132371	-0.0884886	-0.0376235	-0.138975	-0.0491124	-0.443474
TCGA-FB-A5VM-01	0.0593218	-0.218357	0.107653	-0.147185	-0.145778	0.0359685	0.0487315	0.122453	-0.227129	-0.0725831	0.0486526	0.0761167	0.123965	-0.037715	-0.151141	0.121011	0.0243926	0.0319351	-0.0782429	-0.0632307	-0.00531328	0.03883	-0.0275846	-0.276376
TCGA-HZ-8315-01	0.118811	-0.224522	0.130469	-0.180612	-0.249859	0.144414	0.00327222	0.193646	-0.100848	-0.107432	0.072875	0.0915379	0.106681	-0.393817	-0.154316	0.201573	0.162682	0.0738181	-0.0478057	-0.278782	0.0378518	-0.0991394	-0.00973274	-0.366755
TCGA-HZ-7918-01	0.195966	-0.111184	0.12854	-0.0118853	-0.192231	0.0977322	0.0358781	0.203833	-0.0962912	-0.0835307	-0.0378713	0.131638	0.0711903	-0.368559	0.0709801	0.21814	0.161052	0.104426	0.00461373	-0.280071	0.0140172	0.139314	-0.0171025	-0.0788665
TCGA-IB-7887-01	-0.248056	-0.281421	0.143678	-0.214454	-0.271761	0.0983108	-0.0214564	0.0543993	-0.135452	-0.0718621	-0.04516	0.063469	0.0849865	-0.390209	-0.170109	0.176816	0.110122	-0.0153049	0.00139554	-0.23239	-0.0774033	0.0873624	0.0134531	-0.402924
TCGA-2J-AABR-01	-0.04744	-0.207122	0.157463	-0.074335	-0.199247	0.129459	0.0215809	0.152408	-0.0912246	-0.089699	0.0422307	0.0443392	0.130738	-0.221479	-0.0828694	0.187514	0.150734	0.0903251	0.0211223	-0.307476	0.0453928	0.0159796	-0.0480743	-0.269761
TCGA-IB-A5SP-01	-0.105229	-0.289687	0.102062	-0.218734	-0.224075	0.16756	-0.0220923	0.0550178	-0.136338	-0.16985	0.112488	0.0751316	0.0487643	-0.369418	-0.276462	0.156612	0.0583888	0.0181802	-0.0210172	-0.439436	-0.0284509	-0.101757	-0.0227554	-0.425948
TCGA-HZ-8001-01	-0.172187	-0.200148	0.0985622	-0.136572	-0.0265813	0.0940752	0.129179	0.190174	-0.0517777	0.0221179	0.0504961	0.0503615	0.1166	-0.0574746	-0.0794847	0.174509	0.0771323	0.101953	-0.0277621	0.0902927	-0.00346664	-0.0334851	-0.0289025	-0.266754
TCGA-3E-AAAZ-01	-0.21415	-0.268801	0.107222	-0.257658	-0.296048	0.169028	-0.0475697	0.0645786	-0.124349	-0.129621	0.0772012	0.0555797	0.144055	-0.269332	-0.266346	0.239345	0.100179	0.0426876	-0.0834186	-0.152836	-0.109064	0.0289212	0.0126102	-0.406188
TCGA-IB-7885-01	-0.126846	-0.228874	0.102377	-0.228671	-0.137056	0.0973071	0.0242927	0.181768	-0.128085	-0.0212156	0.0326468	0.0729935	0.119623	-0.310311	-0.1742	0.1708	0.0979063	0.0745858	-0.0480842	-0.19519	0.0445034	-0.0488752	0.00221921	-0.181273
TCGA-IB-7651-01	0.219589	-0.211796	0.112612	-0.130504	-0.235956	0.0695405	-0.00842383	0.164842	-0.0752341	-0.125393	-0.00743979	0.1088	0.075281	-0.416669	-0.193651	0.193406	0.0979363	0.0715942	-0.0658089	-0.246995	-0.0282592	0.113761	-0.0254313	-0.290466
TCGA-US-A779-01	-0.1816	-0.247659	0.0831626	-0.257662	-0.22794	0.120168	0.00217681	-0.0110334	-0.179887	-0.184016	0.193394	0.0971254	0.0833105	-0.320621	-0.249286	0.149958	0.00989239	0.0427167	-0.0278447	-0.450862	-0.0789959	0.0564087	-0.0266069	-0.471395
TCGA-HZ-7925-01	-0.0513009	-0.280694	0.102564	-0.213932	-0.0751275	0.140604	-0.00903661	0.15262	-0.102873	0.0307733	0.0311341	0.039693	0.120414	-0.282648	-0.241943	0.177712	0.112791	0.0974377	-0.0630297	-0.0159795	0.0513885	-0.166685	0.0248222	-0.200431
TCGA-IB-7886-01	0.0810514	-0.249208	0.119265	-0.126725	-0.135544	0.111488	-0.0103295	0.138298	-0.0813313	-0.133009	0.0835516	0.0493637	0.0869848	-0.34038	-0.190113	0.194837	0.139128	0.0140066	-0.0763384	-0.24605	0.0499128	-0.133574	-0.0428813	-0.350002
TCGA-IB-8127-01	-0.0243495	-0.228069	0.130919	-0.223265	-0.278868	0.114351	0.0124012	0.155602	-0.117707	-0.121029	0.0135959	0.0321898	0.107719	-0.404212	-0.178218	0.179668	0.118905	0.0228625	-0.0420318	-0.289263	-0.00719856	-0.109433	-0.0701788	-0.341068
TCGA-2J-AABU-01	-0.136239	-0.237698	0.115426	-0.134956	-0.338018	0.0999052	-0.0337243	0.0229506	-0.16122	-0.0933823	0.106143	0.058448	0.11124	-0.409711	-0.247092	0.187546	0.113533	0.0234239	-0.0183697	-0.252751	-0.0572613	-0.0547826	0.0291619	-0.37569
TCGA-HZ-7924-01	-0.162767	-0.153962	0.102105	-0.228868	-0.154688	0.137827	-0.017456	0.0355475	0.0379219	-0.0757655	-0.0439372	0.0211089	0.0420974	-0.39081	-0.23349	0.190371	0.155149	0.0414749	-0.00587953	-0.37947	-0.0725389	0.108772	0.00384887	-0.404728
TCGA-HZ-7289-01	-0.170931	-0.255512	0.0379782	-0.232187	-0.228152	0.090648	-0.0151654	-0.10793	-0.171672	-0.194416	0.0532027	0.0911032	0.0718338	-0.417786	-0.141684	0.133391	0.0301035	-0.0368854	0.0450923	-0.440123	-0.121985	-0.101149	0.00686217	-0.389865
TCGA-HZ-7926-01	-0.112151	-0.149778	0.134629	-0.224898	-0.230269	0.136121	-0.0574254	0.0368143	-0.0912914	-0.0607718	0.00613568	0.046047	0.0786461	-0.275345	-0.188435	0.180376	0.172782	0.0254162	-0.0113595	-0.355587	0.0851689	-0.104346	-0.0324178	-0.390381
TCGA-RB-AA9M-01	-0.234695	-0.226883	0.109155	-0.274274	-0.28395	0.159112	-0.0277541	0.0180847	-0.0884308	-0.115724	0.0283899	0.0890176	0.129492	-0.210311	-0.211043	0.201475	0.172355	0.064416	0.0168262	-0.32947	-0.0168364	-0.104928	-0.037894	-0.497082
TCGA-3A-A9IO-01	-0.388257	-0.245574	0.0978394	-0.301332	-0.242727	0.139672	-0.0288992	-0.0949277	-0.0624183	-0.167942	0.0999576	-0.0803426	0.0888452	-0.314951	-0.234404	0.194705	0.0708684	-0.00864712	0.113967	-0.393387	-0.0753436	-0.0620455	-0.0195511	-0.419504
TCGA-2J-AABH-01	-0.199668	-0.23751	0.0978344	-0.24999	-0.310843	0.128002	0.0173729	0.0854827	-0.188821	-0.115528	0.160227	0.0460296	0.12915	-0.411085	-0.309023	0.157096	0.0766155	0.0439492	0.00835407	-0.339693	-0.0319254	-0.0411597	-0.0142629	-0.412632
TCGA-IB-7645-01	-0.080024	-0.211045	0.129474	-0.115746	-0.0669683	0.149355	0.0443143	0.233021	-0.0792973	0.0110882	-0.0300471	0.0288811	0.0977448	-0.343215	-0.0163596	0.19209	0.148268	0.105837	-0.0129113	-0.146736	0.0040603	0.00923802	0.00138165	-0.12964
TCGA-3A-A9IJ-01	-0.315909	-0.226669	0.121299	-0.289328	-0.365551	0.0675624	-0.0118053	-0.0795984	-0.166406	-0.297978	0.185839	0.0168206	0.111572	-0.254555	-0.208057	0.141195	0.0475564	0.0729762	0.0838408	0.119932	-0.0829592	-0.130452	-0.100154	-0.398198
TCGA-S4-A8RO-01	-0.0521514	-0.203686	0.12507	-0.316563	-0.293937	0.113467	-0.0150835	0.073904	-0.225261	-0.13609	0.138245	0.064918	0.096479	-0.328782	-0.297019	0.185059	0.0672508	0.0414219	-0.0616844	-0.366411	-0.0769343	-0.0268542	0.0672502	-0.384367
TCGA-3A-A9IC-01	-0.265314	-0.262201	0.0972346	-0.163165	-0.308048	0.0834951	0.00592419	0.110613	-0.148053	-0.0484239	0.0628673	0.100512	0.151847	-0.335913	-0.283459	0.136112	0.0179859	0.0458575	-0.062526	-0.115722	0.0163298	-0.163887	0.00119962	-0.417357
TCGA-LB-A9Q5-01	-0.0529321	-0.249584	0.0818742	-0.237324	-0.159735	0.137355	0.0536598	0.217716	-0.159949	0.0699178	0.0685382	0.0730032	0.130796	-0.371222	-0.244115	0.115584	0.103127	0.0789213	0.00753999	-0.382133	-0.0201738	0.113615	-0.0712508	-0.343645
TCGA-HZ-A8P0-01	-0.217889	-0.257649	0.0977708	-0.254303	-0.196608	0.109337	-0.0354467	0.0633647	-0.188589	-0.106745	0.0331293	0.0930773	0.130617	-0.146393	-0.30857	0.165195	0.0835427	0.0912619	-0.0393851	-0.327923	-0.0674883	0.0771608	-0.014254	-0.390381
TCGA-F2-6880-01	-0.163855	-0.179694	0.0941854	-0.131628	-0.244683	0.16034	0.00880116	0.0280764	-0.15534	-0.122625	0.0626216	0.108529	0.135977	-0.479986	-0.23059	0.133692	0.18698	0.067944	0.0582536	-0.49691	-0.103526	0.215363	-0.0794552	-0.481446
TCGA-2L-AAQJ-01	-0.169156	-0.17049	0.12466	-0.229734	-0.225926	0.123374	-0.0664858	0.0558284	-0.153307	-0.128915	0.0907782	0.0717691	0.0712663	-0.260139	-0.211155	0.160213	0.057668	0.0100186	-0.0513761	-0.254984	-0.0536346	-0.059951	-0.0246843	-0.338061
TCGA-HZ-8317-01	-0.0879491	-0.254873	0.0938607	-0.25021	-0.176408	0.146072	-0.0184075	0.115562	-0.0807631	-0.0333746	0.0421935	0.0499773	0.113302	-0.320964	-0.226049	0.185174	0.122326	0.0643512	-0.0202015	-0.241411	0.000665569	-0.0448177	-0.00338998	-0.470192
TCGA-3A-A9I9-01	-0.17821	-0.266299	0.100471	-0.206394	-0.322667	0.138639	0.0176043	0.154108	-0.142068	-0.0896664	0.0719471	0.0591071	0.13168	-0.386858	-0.276812	0.144849	0.0798424	0.0890814	-8.71387e-05	-0.36813	-0.0811512	0.103342	-0.0559512	-0.431532
TCGA-FB-AAPY-01	0.0178018	-0.148636	0.11753	-0.152212	-0.0904296	0.0869808	0.0740408	0.144669	-0.119938	-0.0841252	0.0466987	0.0843767	0.0864622	-0.145448	-0.115767	0.158605	0.0948384	0.0801641	0.00751854	-0.324573	-0.0538237	0.0681435	-0.0522664	-0.143644
TCGA-H6-8124-01	-0.235878	-0.23636	0.114827	-0.212854	-0.40475	0.0770611	-0.0268383	0.0481806	-0.163398	-0.114259	0.179076	0.0512997	0.125382	-0.453353	-0.279675	0.208419	0.127142	0.0606564	-0.040112	-0.256273	0.0140055	0.018683	0.0112024	-0.446137
TCGA-3E-AAAY-01	-0.0863789	-0.23993	0.120523	-0.182957	-0.205501	0.136249	0.0339895	0.125622	-0.151803	-0.0152486	-0.0047962	0.0735849	0.129517	-0.029983	-0.193042	0.174235	0.100874	0.0958485	-0.0322626	-0.294933	0.0158851	-0.0408953	-0.0637136	-0.346308
TCGA-HZ-A9TJ-01	-0.129155	-0.207372	0.106963	-0.296127	-0.307921	0.143613	-0.0302788	0.0482726	-0.214601	-0.177507	0.116977	0.0273431	0.0593376	-0.315036	-0.252226	0.149307	0.0984567	-0.00056474	-0.0554766	-0.362116	-0.0513853	-0.0481565	-0.064064	-0.394161
TCGA-LB-A8F3-01	-0.160039	-0.216606	0.0859083	-0.209957	-0.256591	0.108994	0.00501595	-0.0288288	-0.182349	-0.212442	0.0583968	0.0872539	0.134154	-0.318129	-0.22301	0.14188	0.0163145	0.0878097	-0.00255213	-0.326119	0.00162443	-0.0689422	-0.0702756	-0.479385
TCGA-US-A77E-01	-0.080658	-0.297942	0.140848	-0.226125	-0.311439	0.132718	-0.0484872	0.0871129	-0.171538	-0.139744	0.0721806	0.088432	0.146751	-0.338662	-0.247009	0.163068	0.0751891	0.0677731	-0.0455754	-0.244933	-0.0447446	0.0998033	-0.0661531	-0.501722
TCGA-YY-A8LH-01	0.0143487	-0.231885	0.0893546	-0.252996	-0.262107	0.154427	-0.0594793	-0.0660396	-0.130741	-0.209876	0.104737	0.0741014	0.0492689	-0.382047	-0.199923	0.150554	0.0462511	0.0146614	-0.0454471	-0.439865	-0.0221106	-0.224372	-0.0299743	-0.331789
TCGA-IB-7654-01	-0.0549172	-0.246202	0.109816	-0.226993	-0.177471	0.163792	0.0385199	0.109365	-0.194783	-0.127482	0.0692375	0.0684056	0.105981	-0.417529	-0.23817	0.16939	0.128551	0.0290162	0.01481	-0.246651	-0.0254069	0.0654649	-0.0186181	-0.401721
TCGA-FB-A78T-01	-0.148568	-0.179805	0.102869	-0.246978	-0.22461	0.145533	-0.0148199	0.100065	-0.177032	-0.188082	0.0858637	0.0722368	0.0881029	-0.334796	-0.243148	0.156054	0.0474822	0.0319494	-0.0373222	-0.412288	-0.0119216	0.0730173	-0.0209112	-0.295019
TCGA-2J-AAB8-01	-0.0864022	-0.282222	0.103399	-0.258127	-0.233068	0.126673	-0.0290321	0.074736	-0.132119	-0.17127	-0.0219272	0.0384811	0.119012	-0.308765	-0.264717	0.157842	0.115491	0.0302806	-0.0475889	-0.12775	0.00336583	-0.142708	-0.013946	-0.300432
TCGA-FB-A4P6-01	-0.0562882	-0.22702	0.149759	-0.13618	-0.182848	0.172455	0.0154983	0.0869703	-0.039273	-0.0656193	-0.00691001	0.110091	0.12621	-0.32294	-0.196141	0.166109	0.200988	0.0999979	0.0428098	-0.347339	-0.0259759	0.212951	-0.0793415	-0.396308
TCGA-3A-A9I5-01	-0.39222	-0.26096	0.114106	-0.279034	-0.332067	0.11947	-0.0294718	0.0480248	-0.140102	-0.194329	-0.0238495	0.0987099	0.0877073	-0.27062	-0.169774	0.162856	0.0161097	0.0527628	0.000354847	-0.213489	-0.0777743	0.0846465	-0.069587	-0.45636
TCGA-HZ-8005-01	0.0908681	-0.281382	0.116342	-0.132586	-0.249011	0.0290068	-0.0115455	0.166801	-0.0946928	-0.0733772	0.0425455	0.0800377	0.151191	-0.445707	-0.29301	0.191539	0.0927396	0.0705474	-0.0917491	-0.193386	-0.0266965	0.0310421	-0.00127207	-0.349487
TCGA-2J-AAB9-01	-0.195612	-0.218082	0.116404	-0.213233	-0.283018	0.109395	0.0270387	0.13286	-0.179369	-0.114339	0.0289076	0.0487802	0.162898	-0.368731	-0.189463	0.188952	0.120805	0.106828	-0.0184213	-0.266239	-0.0519739	0.115837	-0.030293	-0.289864
TCGA-XN-A8T5-01	-0.158689	-0.0742001	0.160305	-0.0963453	-0.174174	0.106548	-0.0289073	0.0536089	-0.0664131	-0.0949425	0.0236286	0.0694472	0.152347	0.0262029	0.00749053	0.23108	0.167823	0.142113	-0.00511092	0.00713063	0.0157928	-0.0907889	-0.0847567	-0.252493
TCGA-HZ-8638-01	0.0532011	-0.226296	0.100268	-0.203338	-0.226574	0.126905	-0.106992	-0.0196019	-0.0491793	-0.0508306	0.0280577	0.111422	0.0798144	-0.325346	-0.22965	0.205751	0.136139	0.0080475	-0.0179887	-0.308593	-0.0869281	0.0609381	0.00386354	-0.476292
TCGA-L1-A7W4-01	-0.0464736	-0.296067	0.0758361	-0.277782	-0.317958	0.0746861	-0.0806285	0.0117027	-0.236722	-0.147765	0.123139	0.0543967	0.0985969	-0.357562	-0.324325	0.234219	0.105143	0.0542722	-0.0566274	-0.356446	-0.0642726	-0.201937	0.0858124	-0.409968
TCGA-PZ-A5RE-01	-0.0376264	-0.263002	0.089071	-0.16256	-0.188933	0.119507	0.075503	0.186478	-0.0847721	-0.0975457	0.143004	0.0342637	0.104523	-0.328524	-0.21839	0.132998	-0.000804347	0.0285984	-0.0564958	-0.273455	-0.00827672	-0.076075	-0.0603609	-0.328868
TCGA-HV-A7OL-01	0.0948663	-0.0701606	0.0866828	-0.0863346	-0.236872	0.0875348	0.000930639	0.144123	-0.131649	-0.0803925	0.189442	0.0821744	0.079906	-0.105155	-0.0955964	0.0916006	-0.0250106	0.0552162	-0.0236411	-0.263232	-0.00596368	-0.0995261	-0.066103	-0.279297
TCGA-IB-7897-01	-0.0419011	-0.20724	0.155438	-0.0721325	-0.0886629	0.133708	0.0446909	0.188926	-0.0409039	-0.0687414	-0.076798	0.0301375	0.0824588	-0.214348	-0.0225959	0.237265	0.20888	0.159139	0.0348212	-0.171049	0.036477	0.11516	0.0203203	-0.313232
GSM711904	-0.165304	-0.275499	0.15052	-0.193634	-0.146525	0.132931	-0.0102379	0.0166627	-0.0505995	-0.145665	0.0692409	0.0771019	0.155241	-0.253782	-0.223545	0.187432	0.0753353	0.0435934	-0.0414968	-0.349659	-0.00275322	0.11825	-0.0936524	-0.437116
GSM711906	-0.0177232	-0.311902	0.0652637	-0.262013	-0.281169	0.0767954	-0.0291918	-0.0196347	-0.126625	-0.0605526	0.13987	0.0067988	0.155748	-0.348198	-0.295555	0.124703	0.0625552	-0.0290432	-0.106637	-0.370191	-0.0124257	-0.15504	0.0111432	-0.350088
GSM711908	-0.170732	-0.277449	0.0458181	-0.241366	-0.330041	0.0610477	-0.016374	-0.0773028	-0.19061	-0.166495	0.207745	0.109738	0.0991473	-0.419934	-0.251798	0.0768378	0.0375255	0.0357563	-0.0712059	-0.41203	-0.125669	-0.0723299	0.0562508	-0.315122
GSM711910	-0.181912	-0.242945	0.148897	-0.0924142	-0.0249817	0.17348	0.0102479	0.0616175	-0.127221	0.227566	0.0723495	-0.0128462	0.203247	0.216926	-0.122095	0.142663	0.09149	0.195719	-0.10591	0.167441	0.0630659	-0.085126	-0.0415904	-0.321136
GSM711914	-0.271491	-0.296038	0.106004	-0.273201	-0.187067	0.146633	0.0233114	0.173953	-0.100231	-0.144102	0.0120598	0.0214929	0.137911	-0.362803	-0.251295	0.161352	0.0584059	0.0440217	-0.0255951	-0.15086	0.0398098	-0.0346309	-0.000751377	-0.340724
GSM711916	-0.172578	-0.280664	0.118801	-0.151215	-0.298497	0.0803237	-0.00216983	0.0956769	-0.0777054	-0.0901946	0.0436997	0.0334423	0.159397	-0.430243	-0.279783	0.160637	0.073777	0.110712	0.0149461	-0.0927841	0.0162761	-0.222822	-0.0678126	-0.284882
GSM711922	-0.019213	-0.220142	0.113315	-0.238511	-0.192998	0.145025	-0.0116599	0.130409	-0.0733537	-0.0993303	-0.0244387	0.0156003	0.0750596	-0.324229	-0.203809	0.189259	0.0574281	0.0484442	-0.0461039	-0.166496	0.00991556	-0.153744	-0.0579468	-0.468989
GSM711924	-0.0987013	0.0295805	0.101887	-0.170251	-0.267113	0.110162	0.0246994	0.0627401	-0.199448	-0.140775	0.0409225	-0.0981801	0.0515898	-0.263146	-0.0384849	0.277422	0.251789	0.0751786	-0.0387877	-0.285913	-0.0544157	-0.094455	-0.00285986	-0.473543
GSM711926	-0.0443475	-0.189387	0.122401	-0.190385	-0.282068	0.134941	0.011542	0.0384834	-0.152815	-0.138623	0.104838	0.0322977	0.0622743	-0.363061	-0.263751	0.190004	0.176051	0.0163377	0.0573677	-0.47002	-0.0660123	0.194864	-0.0532989	-0.369934
GSM711928	-0.0735595	-0.283554	0.136356	-0.0922351	-0.247729	0.0673823	-0.0117166	0.15155	-0.0420228	-0.123389	0.0668228	0.0204289	0.156584	-0.309366	-0.125483	0.174852	0.130196	0.0821028	-0.0339463	-0.295019	0.0225668	0.0200495	-0.0638865	-0.40069
GSM711930	-0.276932	-0.316158	0.138376	-0.242168	-0.364217	0.0780165	-0.126424	0.0483871	-0.202843	-0.138126	0.00400344	0.088211	0.179986	-0.465811	-0.346526	0.185276	0.106959	0.150819	-0.0691927	-0.0915814	0.00321845	0.059894	-0.130192	-0.359624
GSM711932	-0.0156753	-0.244919	0.0645412	-0.23653	-0.212415	0.0653899	-0.00863279	0.141896	-0.0954881	-0.144599	-0.0192193	-0.0312216	0.0523386	-0.399487	-0.139108	0.181394	0.215253	0.0736056	-0.00235334	-0.3366	-0.00929914	-0.0940095	0.0798481	-0.187458
GSM711934	-0.0630411	-0.0835637	0.132892	-0.125042	-0.132617	0.0929397	0.0702356	0.160833	-0.170579	-0.172522	0.12146	0.0119428	0.10769	-0.250947	-0.112401	0.186866	0.0940758	0.101991	-0.0388515	-0.0579042	-0.0259331	-0.109785	-0.0207977	-0.336858
GSM711936	-0.22112	-0.217207	0.131371	-0.148146	-0.354539	0.157747	-0.0156938	0.0227911	-0.202772	-0.16704	0.0780797	0.119027	0.049286	-0.407821	-0.251217	0.190646	0.0951493	0.0302351	0.0189785	-0.464694	-0.152607	0.269102	-0.0936262	-0.434023
GSM711938	-0.197585	-0.186639	0.135033	-0.172057	-0.394924	0.141092	-0.020399	-0.0639574	-0.204679	-0.235414	0.0119374	0.132511	0.0209382	-0.399144	-0.251255	0.17302	0.178929	0.0297309	0.0723234	-0.442872	-0.159441	0.260585	-0.128086	-0.28282
GSM711940	-0.0740217	-0.216582	0.0571563	-0.245581	-0.219495	0.0526937	0.0411083	0.138257	-0.158034	-0.119264	0.0186809	0.127362	0.160711	-0.282218	-0.223907	0.150002	0.0945865	0.103868	-0.0258871	-0.16873	-0.048798	0.0589413	-0.0124533	-0.256703
GSM711942	0.116051	-0.119116	0.113946	0.0235095	-0.206526	0.0757941	-0.030918	0.0372986	-0.2208	-0.11661	0.0486444	0.029591	0.00874525	0.404556	-0.0465273	0.210069	0.234581	0.0873974	0.0750303	-0.381789	0.0107643	-0.0821718	0.0314294	-0.193558
GSM711944	-0.0220554	-0.106881	0.108599	-0.141261	0.169948	0.130523	0.0443732	0.153987	-0.0996261	-0.0876932	-0.0362126	0.0377093	0.104991	0.18995	0.169754	0.27764	0.265152	0.190013	-0.00826485	-0.0574746	-0.0110175	0.0378066	0.0433747	0.19519
GSM711946	-0.284407	-0.205053	0.182973	-0.15323	-0.289897	0.116757	0.0279172	0.158211	-0.116986	-0.145195	-0.0419303	0.0358357	0.165242	-0.309882	-0.0960081	0.172707	0.145353	0.138279	0.0369471	-0.328954	-0.00277554	0.121595	-0.0355433	-0.229125
GSM711948	-0.167602	-0.209438	0.143652	-0.167878	-0.206674	0.138238	0.0803784	0.235671	-0.0147643	-0.0819798	0.00968965	0.0431551	0.0856945	-0.261686	-0.060613	0.234222	0.178476	0.106461	0.0221541	-0.244503	0.0127636	0.136198	-0.0550117	-0.333078
GSM711950	-0.219054	-0.241779	0.124931	-0.25649	-0.111184	0.119253	0.111972	0.0800529	0.0404504	-0.131192	0.0443917	0.0863743	0.100148	-0.266754	-0.172606	0.197669	0.182654	0.114764	0.0514912	-0.179984	0.0353324	-0.0175928	-0.0181364	-0.318988
GSM711952	-0.039902	-0.294619	0.0857679	-0.305342	-0.34658	0.0659815	-0.0551956	0.0453066	-0.214392	-0.0943064	0.00780848	0.040221	0.101707	-0.395621	-0.266151	0.152302	-0.0127244	-0.0518946	-0.0559046	-0.386085	-0.0454916	0.0170681	-0.000658478	-0.455501
GSM711954	0.165189	-0.203978	0.098849	-0.207689	-0.176968	0.127012	0.0436507	0.149492	-0.0645889	-0.0758358	0.0946582	0.0837325	0.0994179	-0.381704	-0.165298	0.135179	0.103911	0.0583572	-0.0343485	-0.341583	-0.0252601	0.00516609	-0.0670326	-0.339521
GSM711956	0.0862338	-0.21238	0.133777	-0.187501	-0.112461	0.126915	0.0123347	0.0255035	-0.0993682	-0.198944	0.0811782	0.0644359	0.0940878	-0.281875	-0.237178	0.163794	0.121408	0.105787	-0.0494204	-0.280758	0.0538473	0.0398449	-0.0413542	-0.188489
GSM711958	0.12272	-0.227372	0.124373	-0.0641258	-0.25348	0.0879514	-0.0582692	0.172354	-0.0783643	0.0514643	-0.00680424	0.116857	0.100599	-0.275431	-0.0555001	0.21168	0.0712055	0.0916643	-0.0573173	-0.155499	-0.00772665	0.200227	0.0427733	-0.332906
GSM711960	-0.174784	-0.149769	0.158819	-0.00404773	-0.18504	0.186456	0.0692074	0.229018	-0.220529	0.0101805	0.0618816	0.0762533	0.123574	-0.135654	0.0155494	0.128049	0.111055	0.151234	-0.0492374	-0.239091	0.0670389	0.0541608	-0.0812081	-0.278438
GSM711962	-0.245029	-0.208342	0.0592394	-0.25744	-0.118274	0.120137	0.0541621	0.109542	-0.085596	-0.0661511	0.047227	0.0853387	0.0932973	-0.181101	-0.201254	0.191757	0.0902701	0.0604065	-0.054678	-0.270019	0.0388178	0.0133812	0.0114933	-0.154297
GSM711964	-0.0686219	-0.23164	0.125186	-0.192744	-0.263767	0.134131	0.0128548	0.193949	-0.142123	-0.138524	0.0539839	0.0862082	0.102656	-0.358164	-0.212671	0.133532	0.0387547	-0.00938304	-0.0409684	-0.192441	0.0238319	-0.128539	-0.0618833	-0.397339
GSM711966	-0.0629395	-0.237984	0.100532	-0.168338	-0.247382	0.0628608	-0.0102017	0.127372	-0.0758848	-0.100919	0.0368126	0.0336476	0.160849	-0.353782	-0.271763	0.132488	0.0545418	0.0687385	-0.0490465	0.057045	0.0247468	-0.0908916	-0.0438689	-0.474144
GSM711968	0.070868	-0.203772	0.0792343	-0.242045	-0.237562	0.164335	-0.0443237	0.0801833	-0.0811795	-0.198059	0.0733186	0.05163	0.0920333	-0.38093	-0.226155	0.182245	0.0726244	0.00984619	-0.00724531	-0.161341	-0.01424	-0.126702	0.0302141	-0.3177
GSM711970	0.329532	-0.098249	0.149177	0.059669	-0.250556	0.0685474	-0.0428142	0.154475	-0.165285	-0.171748	0.0548856	0.158955	0.0894142	-0.398456	0.0171905	0.182938	0.0998425	0.0458847	0.026992	-0.465123	-0.0239817	0.0756509	-0.0503447	-0.319676
GSM711972	-0.0706235	-0.243375	0.0366993	-0.234553	-0.290478	0.0649758	-0.0686177	0.0448585	-0.12258	0.00715505	0.164899	0.0362299	0.105093	-0.248541	-0.294406	0.156567	0.0798017	0.0618071	-0.0162984	-0.134279	-0.00385622	-0.140466	-0.00460448	-0.430243
GSM711974	-0.0574442	-0.170493	0.110152	-0.226852	-0.127292	0.105008	0.00613469	0.224926	-0.0927697	0.0525878	0.0548356	0.0696338	0.142094	-0.172853	-0.24899	0.133646	0.104063	0.114365	-0.0578711	-0.354642	0.00467826	0.0700351	0.00653678	-0.309023
GSM711976	-0.307472	-0.225357	0.110948	-0.305211	-0.216946	0.152402	0.0620398	0.12122	-0.0792214	-0.149891	0.00495022	0.0986786	0.0845215	-0.415123	-0.207991	0.234386	0.135987	0.0908108	0.0535159	-0.187115	-0.00332872	-0.108563	-0.0143708	-0.409882
GSM711978	-0.120837	-0.215055	0.116089	-0.317447	-0.245751	0.110971	0.0656087	0.155244	-0.146334	-0.126681	-0.0197285	0.0438667	0.0689036	-0.401463	-0.262395	0.157868	0.0792928	0.0795881	0.0139274	-0.382992	-0.0375872	0.0400847	-0.0139904	-0.505502
GSM711980	-0.187937	-0.21827	0.134817	-0.254663	-0.182909	0.153683	0.0815356	0.131867	-0.0901106	-0.144453	0.0923141	0.0357589	0.057344	-0.239263	-0.236405	0.162258	0.0823606	0.0800382	-0.0592606	-0.236943	-0.0404183	-0.0734303	0.0341472	-0.427666
GSM711982	0.19372	-0.222755	0.118192	-0.204241	-0.286806	0.0596815	-0.0378717	0.181545	-0.115476	-0.0733106	0.0142239	0.0595961	0.138971	-0.376549	-0.267436	0.111518	0.0958858	0.117333	-0.0297448	-0.0731104	0.00332654	-0.0940848	-0.0467078	-0.431532
GSM711984	-0.0517229	-0.141614	0.155929	-0.0973845	-0.239811	0.0801085	-0.00344633	-0.0462296	-0.245285	-0.168551	0.0115077	0.084723	0.0284562	-0.493044	-0.19432	0.130985	0.0591608	-0.0185421	0.0494047	-0.424831	-0.137336	0.127677	-0.107451	-0.201977
GSM711986	-0.137006	-0.212593	0.057767	-0.267944	-0.23238	0.0960813	-0.0450395	0.0845441	-0.210216	-0.100429	0.0813249	0.0438577	0.140561	-0.207819	-0.330843	0.190678	0.0400492	0.00627783	-0.0709386	-0.368215	-0.0467416	0.0402043	-0.0379856	-0.461515
GSM711988	-0.110217	-0.176958	0.100242	-0.171602	-0.237772	0.124067	0.0241431	0.0289815	-0.0626351	-0.172128	0.0242389	0.0842737	0.13187	-0.267613	-0.133552	0.213981	0.182594	0.101517	-0.0192654	-0.261514	0.000300631	-0.0682632	-0.00216588	-0.40301
GSM711990	-0.172468	-0.116717	0.176739	-0.0937887	-0.0550616	0.116245	0.0711494	0.134906	-0.0911396	0.00767128	0.0334195	0.107639	0.159826	-0.0695022	-0.125494	0.136463	0.126129	0.15981	-5.62551e-05	0.0635743	0.0263083	0.0864722	-0.0625549	-0.461343
GSM711992	-0.0941104	-0.120385	0.101207	-0.177256	-0.269384	0.147431	-9.17487e-05	0.0805636	-0.17774	-0.0643014	0.062473	0.0773147	0.0898309	-0.328009	-0.292001	0.205378	0.0850284	0.0305767	0.0117857	-0.355415	-0.0798777	-0.0431475	-0.0863642	-0.435742
GSM1383778	-0.130982	-0.259576	0.0883385	-0.322795	-0.216444	0.0975962	-0.0217507	0.0858969	-0.145827	-0.104631	0.0225338	0.0486635	0.135721	-0.358937	-0.219037	0.155252	0.103607	0.0299693	-0.0340673	-0.318902	0.0145051	-0.12947	0.0964446	-0.345964
GSM1383779	-0.0793778	-0.172429	0.121484	-0.0694609	-0.240909	0.126172	0.0298898	0.100984	-0.129351	-0.0919844	0.0898935	0.0834292	0.137008	-0.236256	-0.121246	0.135889	0.147487	0.135753	0.0433131	-0.385999	-0.0513536	0.186045	-0.0753448	-0.334366
GSM1383780	-0.122983	-0.260497	0.047022	-0.21607	-0.308471	0.0767856	0.00666712	-0.0439062	-0.17277	-0.182356	0.270092	0.0806017	0.0887854	-0.335999	-0.243604	0.126762	0.00792635	0.0392647	-0.031584	-0.295535	-0.0271264	0.0552623	-0.0065558	-0.460226
GSM1383781	-0.246835	-0.145847	0.101315	-0.124333	-0.155818	0.126168	0.00675868	0.100468	-0.0838083	-0.0746916	0.0684618	0.121258	0.112034	-0.257734	-0.149786	0.121178	0.0535411	0.0928981	-0.0336412	-0.161857	-0.0231287	0.11077	-0.0539372	-0.398886
GSM1383782	-0.137673	-0.23816	0.126444	-0.143659	-0.196781	0.11053	0.0304046	0.211626	-0.0437612	-0.120103	0.128771	0.0505625	0.14708	-0.319762	-0.264942	0.144374	0.0924087	0.132329	0.0183983	-0.102922	0.00116815	-0.0552879	-0.0511927	-0.457649
GSM1383783	-0.0819362	-0.244214	0.115453	-0.201324	-0.150531	0.123855	0.0044785	0.117847	-0.189863	-0.0902011	0.133204	0.0193782	0.130569	-0.211342	-0.296301	0.128851	-0.0164264	0.0136641	-0.0190454	-0.223197	-0.00779308	-0.0941336	0.00375013	-0.384281
GSM1383784	-0.00123449	-0.324678	0.0553205	-0.230254	-0.209618	0.0783699	-0.0300033	0.190796	-0.191556	0.0998736	0.0270757	-0.13875	-0.0290992	-0.022251	-0.211486	0.197353	0.0742638	0.0507215	-0.0895949	-0.485914	-0.0723376	0.144061	0.00311164	-0.360999
GSM1383785	0.00443659	-0.255258	0.0692591	-0.130888	-0.193157	0.0865567	-0.000977275	0.0647028	-0.154611	-0.062613	0.160006	0.102785	0.166063	-0.258421	-0.15229	0.121539	0.0317966	0.0825436	-0.074037	-0.105327	0.005062	-0.0933912	-0.0341965	-0.22294
GSM1383786	0.0856719	0.0136352	0.100741	-0.195588	0.153547	0.120516	0.0511853	0.178642	-0.0988203	-0.151629	-0.00938532	0.100871	0.111603	-0.314263	-0.0380198	0.21486	0.121545	0.104786	0.0346265	-0.237888	0.0569647	-0.0487419	0.0373535	0.165035
GSM1383787	-0.227151	-0.217725	0.110713	-0.0830243	-0.1084	0.0799015	0.082059	0.0767936	-0.204815	-0.0942593	0.132303	0.0884258	0.232507	0.0191582	-0.0880032	0.123704	0.0923827	0.163502	0.0202407	-0.0446738	-0.0294822	0.0583469	-0.0648952	-0.40447
GSM1383788	-0.185076	-0.312453	0.170586	-0.0878664	-0.020298	0.0273598	-0.0873089	-0.0462057	-0.184587	-0.106616	0.0626176	0.0345174	0.0714851	-0.306273	-0.292931	0.194181	0.145927	0.0785181	-0.0630683	-0.402408	-0.169359	-0.20396	-0.0716468	-0.320449
GSM1383789	-0.156561	-0.2825	0.0780677	-0.240519	-0.351626	0.119109	-0.0504061	0.016059	-0.123141	-0.129312	0.152807	0.101404	0.144734	-0.417185	-0.328699	0.155443	0.0640156	0.0831207	-0.0365577	-0.0831621	0.00836303	-0.0433983	-0.0278125	-0.406274
GSM1383790	-0.381719	-0.243255	0.109559	-0.116769	-0.235976	0.156798	0.03612	0.0402004	-0.203929	-0.152836	0.179562	0.121367	0.152263	-0.310741	-0.268483	0.142666	0.126059	0.0778027	-0.0226056	-0.10653	-0.00646102	0.00970595	-0.0415646	-0.477838
GSM1383791	-0.191765	-0.227293	0.110127	-0.114125	-0.0420804	0.124901	0.0865309	0.0872522	-0.0813072	-0.0538671	0.117071	0.119008	0.163489	-0.0341927	-0.117049	0.0877955	0.0570057	0.0887847	-0.0170478	-0.166324	-0.043872	0.204928	-0.0345112	-0.388319
GSM1383792	-0.133981	-0.199564	0.11212	0.0192418	-0.0889042	0.0742947	0.0939762	0.123043	-0.135709	-0.0804175	0.0638978	0.125584	0.166686	0.0356532	0.000664342	0.133715	0.0157936	0.069445	-0.0119529	-0.150173	-0.0319395	0.228891	-0.0817944	-0.262029
GSM1383793	-0.340524	-0.231917	0.079912	-0.253086	-0.269466	0.147968	0.00537116	0.0191395	-0.221128	-0.0612428	0.0793305	0.163493	0.127037	-0.162458	-0.266577	0.138341	0.103614	0.158282	0.06878	-0.321652	-0.082742	0.274696	-0.0796642	-0.403439
GSM1383794	0.0100228	-0.199667	0.102531	-0.160001	-0.228688	0.0943118	0.0249796	0.04849	-0.224212	-0.206912	-0.0308577	0.0448506	0.0706864	-0.268043	-0.204662	0.159594	0.0196606	-0.00102164	-0.0522032	-0.38746	-0.0615402	-0.188073	0.00100198	-0.343731
GSM1383795	-0.0700748	-0.181714	0.128934	-0.123982	-0.188202	0.0896375	-0.00563337	0.0892232	0.0558964	0.0580946	0.0128881	0.13952	0.0985515	0.211685	-0.00944423	0.153471	0.115387	0.0829311	0.0656371	-0.301978	0.0116656	0.136516	-0.0469383	-0.225861
GSM1383796	-0.31662	-0.22104	0.0910565	-0.208036	-0.202399	0.116263	0.0107984	-0.0385515	-0.0769838	-0.115854	0.197304	-0.0350212	0.0925453	-0.262717	-0.217501	0.163425	0.113141	0.0753995	0.0869292	-0.204726	-0.0838091	0.00795253	-0.053805	-0.392099
GSM1383797	0.0352861	-0.223329	0.124267	-0.12405	-0.26314	0.121913	0.0357603	0.165937	-0.114902	0.0432333	0.0123654	0.0195463	0.103432	-0.354298	-0.286509	0.128721	0.109461	0.0318046	-0.0696049	-0.274057	0.0450204	-0.120392	-0.00168483	-0.455673
GSM1383798	-0.0971809	-0.209951	0.167102	-0.202812	-0.198189	0.11927	0.0194887	0.199664	-0.111227	-0.193765	-0.0777645	0.053217	0.103307	-0.372855	-0.239379	0.189171	0.0996983	0.0696151	-0.0427403	-0.179383	-0.00177079	0.0854947	-0.0303183	-0.426807
GSM1383799	0.231404	-0.112596	0.142779	-0.0753241	-0.130434	0.0314077	-0.0855262	0.0640835	-0.174006	-0.181645	0.0621215	0.168052	0.113687	-0.0908082	-0.0782462	0.257983	0.146698	0.113818	0.0403407	0.343989	-0.00788586	-0.119327	0.0791775	-0.140808
GSM1383800	0.0732528	-0.223619	0.0889571	-0.187546	-0.186941	0.10297	0.0546318	0.169862	-0.176444	-0.0485849	0.135142	0.0364975	0.110268	0.00189005	-0.285136	0.171647	0.0147515	0.00781246	-0.0568868	-0.302493	0.0816295	-0.00633353	0.0353948	-0.289177
GSM1383801	-0.0804103	-0.28128	0.123438	-0.197536	-0.307778	0.0840808	-0.0733255	0.0628283	-0.0748618	-0.0611388	0.0322796	0.00422053	0.0627246	-0.325346	-0.175412	0.169746	0.0551926	0.0477763	-0.0869413	-0.296995	-0.010131	-0.300239	0.0313385	-0.41624
GSM1383802	-0.164639	-0.133678	0.174452	-0.107006	-0.141816	0.167093	0.0571861	0.253286	-0.0862553	-0.112011	-0.00332918	0.0502962	0.133011	-0.39124	-0.0847343	0.15379	0.175839	0.130481	0.03778	-0.220792	0.000944871	-0.0599692	-0.0174296	-0.396738
GSM1383803	0.000612986	-0.27829	0.100861	-0.261718	-0.248729	0.111034	-0.0737697	0.0190541	-0.0880677	-0.152023	0.0218901	0.041866	0.0937853	-0.33239	-0.284051	0.155198	0.0367908	0.0232323	-0.0266552	-0.262631	0.0802576	-0.0605683	-0.0182446	-0.428439
GSM1383804	-0.0594479	-0.258369	0.0753255	-0.163976	-0.35205	0.122253	-0.0115486	0.0317252	-0.219406	-0.101609	0.112424	0.102498	0.173364	-0.344676	-0.278531	0.153366	0.138603	0.101901	0.0430329	-0.312889	-0.00354961	-0.0470627	-0.0468791	-0.263232
GSM1383805	0.00224658	-0.279468	0.106274	-0.286636	-0.372268	0.0721592	-0.0337312	0.0418982	-0.193097	-0.0924758	0.115441	0.00961725	0.118279	-0.401807	-0.255873	0.181522	0.109504	0.00234132	-0.040575	-0.361085	-0.0713372	-0.137686	-0.0146742	-0.359796
GSM1383806	-0.317241	-0.274364	0.108979	-0.267866	-0.416638	0.117268	-0.0488407	0.0713944	-0.165723	-0.128507	-0.0509034	0.0766409	0.102325	-0.321136	-0.250869	0.189635	0.0607701	0.0208824	-0.057403	-0.217355	0.0177876	-0.0177016	-0.0127537	-0.414006
GSM1383807	-0.00790413	-0.20985	0.112842	-0.274252	-0.187599	0.0690664	0.0212285	0.18685	-0.107364	-0.0236762	-0.0259023	0.0719806	0.134239	-0.367013	-0.208581	0.195298	0.10772	0.0753814	-0.0761487	-0.135224	-0.0040808	-0.0117816	-0.0325974	-0.399573
GSM1383808	0.0473556	-0.204613	0.0867204	-0.17165	-0.301496	0.0121431	-0.0509167	0.000539284	-0.299152	-0.205139	-0.00610456	0.0260411	0.093147	-0.419762	-0.176338	0.174544	0.070111	0.0162346	-0.0409437	-0.236514	-0.102886	-0.114898	0.0154357	-0.189176
GSM1383809	0.0847936	-0.203325	0.101518	-0.261613	-0.201405	0.158249	0.0184231	0.151083	-0.162211	-0.112882	0.109726	0.047088	0.0337623	-0.384281	-0.239024	0.14486	0.118128	-0.0222558	-0.0103045	-0.305672	0.0429357	-0.0996181	-0.00619092	-0.301291
GSM1383810	-0.188982	-0.236472	0.161842	-0.269534	-0.248303	0.140454	0.0346679	0.174905	-0.0717352	-0.0948719	0.0183104	0.0626435	0.132084	-0.291325	-0.255922	0.167993	0.0914104	0.0597279	-0.0218154	-0.27251	0.0250886	-0.141133	-0.0122909	-0.334366
GSM1383811	-0.0692481	-0.21202	0.132288	-0.185261	-0.133215	0.140344	0.0189185	0.139915	-0.109175	-0.073099	-0.0408442	0.0800479	0.111693	-0.460484	-0.149835	0.186996	0.177437	0.0797456	0.000645651	-0.282562	0.0239003	0.107977	-0.0421035	-0.530674
GSM1383812	-0.162009	-0.0130793	0.162871	-0.178091	-0.185448	0.130851	0.0139833	0.159497	-0.0544508	-0.184378	-0.0423623	0.0307934	0.0845174	-0.416841	-0.0842072	0.236363	0.186966	0.126794	0.0431213	-0.231359	-0.00540053	-0.122967	-0.016346	-0.353439
GSM1383813	-0.0311789	-0.20774	0.158855	-0.193741	-0.00541525	0.107482	0.0328055	0.15713	-0.0655935	-0.1188	0.0132912	0.0100594	0.12496	-0.293387	-0.135822	0.180564	0.118813	0.0955356	-0.00262369	-0.139004	0.079235	-0.108419	0.0117462	0.0237115
GSM1383814	-0.193223	-0.245802	0.0919629	-0.271969	-0.171956	0.167624	-0.0156865	-0.101965	-0.0799941	-0.258962	0.114679	0.0174771	0.0276235	-0.446137	-0.236554	0.182029	0.0684474	-0.0225268	-0.0186589	-0.414779	-0.108595	0.0295262	0.0427369	-0.431532
GSM1383815	-0.139098	-0.213232	0.146815	-0.241463	-0.345266	0.180721	-0.0147985	0.14284	0.00812682	-0.11166	0.0169724	0.00379211	0.123738	-0.395535	-0.197971	0.208154	0.185384	0.112799	-0.105773	-0.0278352	-0.0743172	0.0646711	-0.0390273	-0.461257
GSM1383816	0.21856	-0.118271	0.20436	-0.0496668	-0.232515	0.167264	0.0317298	0.139016	-0.136411	-0.178834	-0.0784536	0.0480678	0.0575027	-0.380759	0.0709644	0.190982	0.205408	0.098465	0.071493	-0.409539	-0.0618188	0.251808	-0.0218742	-0.333593
GSM1383817	0.0912092	-0.211373	0.157572	-0.220301	-0.204893	0.110868	-0.0489045	0.124859	-0.0604116	-0.132035	-0.0157727	-0.0089335	0.0571876	-0.411687	-0.136548	0.203057	0.157208	0.0221291	-0.0310731	-0.345277	0.0604159	-0.138865	0.0801568	-0.439006
GSM1383818	-0.085515	-0.204571	0.106388	-0.209419	-0.230943	0.107384	-0.0330919	0.124859	-0.110438	-0.0473134	-0.000849585	0.0215661	0.106688	-0.471824	-0.21778	0.196258	0.156246	0.100967	-0.0582527	-0.280672	0.0155263	-0.280646	0.0448265	-0.415467
GSM1383819	-0.23073	-0.102456	0.148996	-0.211644	-0.23136	0.163308	0.0613565	0.0953824	-0.00935506	-0.117653	0.0207861	0.0685734	0.174486	-0.362288	-0.124282	0.157989	0.197929	0.132513	0.0718842	-0.291153	-0.00782392	0.190141	-0.0474432	-0.445106
GSM1383820	0.0288847	-0.261527	0.0915654	-0.259629	-0.236396	0.0773866	-0.0468151	0.131905	-0.140243	-0.0657892	-0.0124572	0.0273281	0.11105	-0.425432	-0.261305	0.204022	0.170962	0.10957	-0.100321	-0.17775	0.0195281	-0.0792669	0.0127942	-0.326892
GSM1383821	-0.212074	-0.212512	0.112362	-0.15515	-0.275992	0.145872	0.0465435	0.0869751	-0.211004	-0.129261	-0.0390014	0.0474226	0.153349	-0.367185	-0.175951	0.138699	0.147354	0.1793	0.0593401	-0.334624	0.0272109	0.151978	-0.0972589	-0.401893
GSM1383822	-0.0163659	-0.244	0.104276	-0.210056	-0.37399	0.0811196	-0.0792584	-0.0122468	-0.120638	-0.209004	0.048861	0.165876	0.0800069	-0.436343	-0.167491	0.225945	0.170085	-0.0282475	-0.0290908	-0.397769	-0.0370339	-0.130329	-0.0262282	-0.384539
GSM1383823	-0.129359	-0.227946	0.0954196	-0.255827	-0.247659	0.159112	-0.0499764	0.112698	-0.0642	0.0173302	0.0639453	0.0193376	0.0578119	-0.377494	-0.166677	0.16828	0.110029	0.0522698	-0.0550071	-0.268129	-0.0173695	-0.15575	0.00534403	-0.330157
GSM1383824	-0.192708	-0.145852	0.0715552	-0.271446	-0.238896	0.152083	-0.0588233	-0.103795	-0.169382	-0.272554	0.0685521	0.0623464	0.0486397	-0.344676	-0.176664	0.191761	0.108285	-0.0109905	0.0315592	-0.397339	-0.0704176	0.300328	-0.029338	-0.326033
GSM1383825	0.0898673	-0.143892	0.141555	0.0114687	-0.190642	0.125643	0.0751149	0.148707	-0.108481	-0.144635	0.0296387	0.117483	0.128222	-0.155671	0.17533	0.185548	0.19112	0.136699	0.0364264	-0.318301	-0.0422037	0.213919	-0.0458696	-0.0752582
GSM1383826	0.091468	-0.0710878	0.150531	-0.119267	-0.0313462	0.0928157	0.0309083	0.17983	-0.178291	-0.0578261	-0.0312272	0.0831108	0.0874545	-0.282047	0.144991	0.242781	0.194278	0.0674623	-0.0239649	-0.281016	-0.0272071	0.00915661	-2.44345e-05	-0.0131444
GSM1383827	0.00416058	-0.258975	0.141998	-0.105786	-0.315878	0.110167	-0.0624728	0.0312515	-0.228096	0.131679	0.101682	0.0670098	0.00627101	-0.352322	-0.17858	0.183823	0.100624	0.0131146	-0.0606818	-0.507048	-0.145332	0.127587	-0.059404	-0.427924
GSM1383828	-0.201233	-0.259306	0.094943	-0.209609	-0.284964	0.122885	-0.0958324	0.0149111	-0.117153	-0.0485505	0.0592211	-0.0119039	-0.0125264	0.271565	-0.278015	0.170334	0.0237461	-0.0670537	-0.0473299	-0.457821	-0.108992	0.0290505	0.00499976	-0.484282
GSM1383829	0.25228	-0.215877	0.107666	-0.0650262	-0.274251	0.0279749	-0.0512066	0.114661	-0.207482	-0.0570603	0.0441887	0.115183	0.138618	0.0418388	-0.215671	0.106344	0.0368118	0.000430523	-0.0528638	-0.355672	-0.0126873	-0.0676505	-0.0299423	-0.0507735
GSM1383830	-0.10152	-0.236835	0.0716767	-0.31248	-0.357592	0.151054	0.0108469	0.209611	-0.105482	-0.115021	0.113275	0.019068	0.0915478	-0.384968	-0.24779	0.146434	0.109938	0.0726134	-0.0583665	-0.299487	-0.0142176	-0.212277	-0.0659714	-0.323799
GSM1383831	-0.0384023	-0.244139	0.0777006	-0.201368	-0.231235	0.122484	0.0273585	0.0368222	-0.0846329	-0.167004	0.0847839	0.110065	0.128364	-0.0662375	-0.177907	0.178134	0.0709145	0.069181	-0.0677434	-0.169675	-0.0766588	-0.147708	-0.0873521	-0.17775
GSM1383832	-0.150606	-0.174257	0.0753506	-0.275231	-0.305171	0.115493	-0.00587954	0.133389	-0.0164822	-0.143199	0.112962	0.0585735	0.117865	-0.313404	-0.187598	0.151315	0.0854889	0.0682583	-0.0302731	-0.22062	-0.0429658	-0.134921	-0.0473724	-0.391669
GSM1383833	-0.189471	-0.19958	0.147695	-0.227614	-0.215276	0.0754234	0.00312393	0.0917942	-0.0777988	-0.124374	-0.00249521	0.0560239	0.159356	-0.307906	-0.146756	0.24875	0.179033	0.159982	-0.0544661	-0.0213919	0.0283132	0.0483252	-0.0347992	-0.365638
GSM1383834	-0.275978	-0.215035	0.157048	-0.170732	-0.310143	0.151327	0.0305335	0.197332	-0.095374	-0.165679	-0.0400612	-0.00362561	0.157501	-0.320878	-0.213467	0.187968	0.129355	0.118116	0.0197465	-0.0190723	0.0804898	-0.112174	-0.0229951	-0.44167
GSM1383835	-0.262676	-0.208471	0.165899	-0.17589	-0.285647	0.143552	0.0317774	0.186439	-0.0986662	-0.137576	-0.149986	-0.0310873	0.0810049	-0.354727	-0.192669	0.166185	0.180002	0.0923633	0.0314329	-0.325088	-0.0767219	0.0164199	-0.0507626	-0.525605
GSM1383836	-0.196823	-0.173365	0.140149	-0.196136	-0.176065	0.170117	0.0304287	0.178223	-0.0659647	-0.0918929	0.00716674	-0.00343355	0.10282	-0.126289	-0.177874	0.190751	0.162112	0.0714333	0.0478543	-0.276033	0.0275356	0.000800861	-0.0165145	-0.500605
GSM1383837	-0.0959627	-0.199033	0.0926316	-0.181867	-0.248173	0.16091	0.000836855	0.0732534	-0.178743	-0.142722	0.0937397	0.109273	0.109576	-0.329298	-0.272752	0.124137	0.123849	0.0821252	-0.00459069	-0.381188	-0.090018	0.134807	-0.0518428	-0.405759
GSM1383838	-0.0444021	-0.179444	0.158895	-0.120602	-0.258418	0.14733	0.0246408	0.194949	-0.108316	-0.0271796	-0.0098536	0.0139312	0.135229	-0.399315	-0.146491	0.122573	0.122182	0.116189	0.0402084	-0.291325	-0.0328519	0.0704406	-0.0506594	-0.289349
GSM1383839	-0.175599	-0.287808	0.103248	-0.189848	-0.222712	0.0854875	0.0283909	0.174793	-0.0445282	-0.0575138	0.118038	-0.0145226	0.115076	-0.390466	-0.274601	0.176104	0.0566667	0.0408144	-0.071825	-0.107475	0.0081618	-0.161412	-0.0129165	-0.319074
GSM1383840	0.0728278	-0.27329	0.126501	-0.204807	-0.278972	0.134994	-0.00315951	0.151926	-0.14365	-0.117059	-0.0569408	-0.0143933	0.0630886	-0.399659	-0.263483	0.216792	0.0660034	0.0215113	0.018192	-0.22483	0.0537513	-0.34459	-0.0173358	-0.375518
GSM1527105	-0.158635	-0.278042	0.140784	-0.19241	-0.15236	0.121012	-0.0160153	0.00994145	-0.0585619	-0.150902	0.067548	0.0778042	0.150105	-0.23952	-0.231121	0.175459	0.0605925	0.0362374	-0.0478608	-0.330672	-0.00918125	0.102273	-0.0909549	-0.43746
GSM1527107	-0.00375877	-0.30841	0.0630402	-0.276571	-0.279932	0.0715994	-0.0307976	-0.015383	-0.127959	-0.0587855	0.13964	0.00605359	0.150308	-0.34794	-0.29798	0.128243	0.0530794	-0.0331602	-0.109317	-0.35404	-0.0135094	-0.130924	0.0139433	-0.362975
GSM1527109	-0.157045	-0.278306	0.0436687	-0.237188	-0.319451	0.038709	-0.0202549	-0.0848368	-0.196643	-0.167491	0.184732	0.100812	0.0923127	-0.426377	-0.244055	0.0765584	0.0240634	0.0434292	-0.0719742	-0.394418	-0.130496	-0.0577941	0.0676171	-0.312459
GSM1527111	-0.167624	-0.250994	0.141546	-0.0973144	-0.0636492	0.167231	0.0106144	0.0556934	-0.143068	0.229447	0.0876282	-0.00908861	0.200123	0.268816	-0.13478	0.14428	0.0826852	0.200364	-0.107915	0.169589	0.0590328	-0.0709205	-0.0514284	-0.32337
GSM1527115	-0.269942	-0.302411	0.104543	-0.267787	-0.189377	0.132886	0.0235026	0.168839	-0.116566	-0.143262	0.0288143	0.0180626	0.141005	-0.356617	-0.262675	0.163501	0.0564073	0.0337775	-0.0318042	-0.14476	0.0323704	-0.029116	-0.00614519	-0.34837
GSM1527117	-0.170607	-0.286093	0.112998	-0.143154	-0.296092	0.0756571	-0.0027216	0.0867615	-0.0921291	-0.0825273	0.0515709	0.0320935	0.157377	-0.433422	-0.28259	0.148128	0.0547658	0.0993301	0.00168868	-0.0910659	0.0123866	-0.178835	-0.0697722	-0.27861
GSM1527123	-0.00782222	-0.213901	0.103042	-0.245882	-0.194082	0.134044	-0.00742841	0.129998	-0.0917901	-0.086975	-0.0211615	0.0148556	0.0778152	-0.313404	-0.209588	0.184732	0.0512195	0.044281	-0.0536497	-0.144932	0.000666207	-0.12695	-0.0570873	-0.471824
GSM1527125	-0.0860482	0.0296507	0.0976292	-0.171812	-0.276013	0.116654	0.00725258	0.0580719	-0.201347	-0.145559	0.0353047	-0.101416	0.0523211	-0.252579	-0.0563077	0.269055	0.242269	0.0667547	-0.0409478	-0.283335	-0.0503605	-0.0863926	0.000254178	-0.474659
GSM1527127	-0.0318472	-0.194733	0.119246	-0.190335	-0.274534	0.128163	0.00581749	0.0379482	-0.172199	-0.142062	0.101352	0.0382893	0.0542341	-0.361428	-0.270008	0.190813	0.166634	0.0116804	0.0439845	-0.465639	-0.0683232	0.169873	-0.0546892	-0.371308
GSM1527129	-0.0646748	-0.287107	0.133973	-0.0970677	-0.251356	0.0615139	-0.0148959	0.143678	-0.0537349	-0.133393	0.0771445	0.0226755	0.153775	-0.296222	-0.138142	0.179941	0.120369	0.0754392	-0.0415007	-0.287373	0.0136697	0.0236765	-0.0639482	-0.401549
GSM1527131	-0.263404	-0.317675	0.1308	-0.233392	-0.359073	0.0706464	-0.118638	0.043435	-0.204895	-0.138863	-0.00942361	0.0845822	0.172959	-0.470965	-0.335839	0.179756	0.0970452	0.14277	-0.0677223	-0.0902927	-0.00825747	0.053826	-0.126456	-0.350432
GSM1527133	-0.00155837	-0.24625	0.0577623	-0.240617	-0.207496	0.0689283	-0.0128651	0.142007	-0.11706	-0.144425	-0.01261	-0.0281559	0.0493959	-0.399229	-0.153677	0.188768	0.210749	0.0683998	-0.0147756	-0.339006	-0.0144942	-0.0853232	0.078761	-0.205414
GSM1527135	-0.0558841	-0.0879255	0.12949	-0.124337	-0.118702	0.090144	0.0622208	0.164796	-0.176475	-0.174039	0.123723	0.0115334	0.106667	-0.235053	-0.121566	0.180236	0.080545	0.0884665	-0.0423707	-0.0439006	-0.0357665	-0.0951694	-0.0277626	-0.342098
GSM1527137	-0.206135	-0.232891	0.118716	-0.146417	-0.347259	0.140026	-0.0127731	0.017954	-0.214308	-0.160037	0.0848617	0.122696	0.0425942	-0.411257	-0.263407	0.190405	0.087011	0.0264358	0.0205129	-0.461945	-0.156086	0.254064	-0.100698	-0.422941
GSM1527139	-0.180025	-0.187889	0.127769	-0.169217	-0.385921	0.138391	-0.0204859	-0.0621562	-0.208874	-0.233563	0.0242985	0.132447	0.0171982	-0.408164	-0.259036	0.170361	0.176985	0.0315747	0.0700448	-0.44081	-0.163864	0.241478	-0.128207	-0.274143
GSM1527141	-0.0608936	-0.222585	0.0599125	-0.247725	-0.224389	0.0586087	0.0371481	0.135272	-0.165766	-0.114899	0.0240768	0.132932	0.157071	-0.271651	-0.225444	0.1469	0.0796199	0.0901675	-0.0321353	-0.137458	-0.0521736	0.0487849	-0.0140606	-0.266411
GSM1527143	0.129621	-0.126945	0.112258	0.0269108	-0.197384	0.0720087	-0.0373679	0.031055	-0.233897	-0.115328	0.0575479	0.0280054	0.0104731	0.447597	-0.0646059	0.205994	0.223841	0.0838511	0.0645488	-0.365982	0.00809413	-0.0681331	0.0337591	-0.1994
GSM1527145	-0.018895	-0.110707	0.104559	-0.139328	0.123131	0.132584	0.0458948	0.148803	-0.107735	-0.0914177	-0.0167347	0.0463014	0.105671	0.250259	0.14539	0.265067	0.252902	0.190261	-0.0117627	-0.0611688	-0.0142985	0.0199403	0.0433463	0.156015
GSM1527147	-0.279694	-0.212983	0.170297	-0.154041	-0.281567	0.104138	0.0238992	0.154553	-0.126242	-0.15328	-0.0227959	0.0381512	0.164574	-0.298112	-0.118238	0.168978	0.135102	0.138322	0.0358268	-0.320363	-0.0118794	0.112869	-0.04225	-0.232991
GSM1527149	-0.142862	-0.210998	0.136582	-0.165859	-0.190914	0.132454	0.0659846	0.228829	-0.0310016	-0.0857249	0.0118936	0.0439149	0.0932682	-0.250345	-0.0752588	0.225644	0.163535	0.0999273	0.00650686	-0.23007	0.00629654	0.120566	-0.0575435	-0.347855
GSM1527151	-0.213485	-0.24498	0.120616	-0.255922	-0.098097	0.120057	0.106649	0.08305	0.0153979	-0.153856	0.052953	0.0897503	0.0980519	-0.255328	-0.184178	0.196795	0.170697	0.110492	0.0379433	-0.171221	0.0316281	-0.00847026	-0.0247244	-0.328524
GSM1527155	0.17405	-0.210207	0.0903583	-0.202451	-0.193025	0.127569	0.0312065	0.139814	-0.0811012	-0.0633892	0.0917877	0.0850583	0.0972961	-0.377923	-0.171223	0.130092	0.0894365	0.0620418	-0.0443148	-0.316497	-0.0353083	0.0174466	-0.0684046	-0.331102
GSM1527157	0.103255	-0.207109	0.125542	-0.193949	-0.115229	0.121753	0.00612368	0.019716	-0.107739	-0.21083	0.0767986	0.0667471	0.0935385	-0.275002	-0.24207	0.160343	0.109412	0.105592	-0.0522265	-0.2744	0.0495711	0.0339835	-0.0447389	-0.197596
GSM1527159	0.138072	-0.229971	0.115652	-0.0521154	-0.250819	0.0831346	-0.0622589	0.161644	-0.090143	0.0566319	-0.00633302	0.126244	0.101059	-0.264692	-0.0599138	0.206359	0.0716929	0.0877086	-0.0601024	-0.124743	-0.0100736	0.164603	0.0409178	-0.342786
GSM1527161	-0.165263	-0.152773	0.155035	0.00446018	-0.167275	0.178144	0.0526901	0.21767	-0.228792	0.0212312	0.063856	0.0872568	0.121729	-0.0953615	-0.00862642	0.125054	0.0943471	0.147395	-0.0532547	-0.222768	0.0563242	0.044126	-0.0854577	-0.278954
GSM1527163	-0.239496	-0.213334	0.0625956	-0.259678	-0.127337	0.120267	0.0412513	0.106751	-0.0971959	-0.0590551	0.0532481	0.0789362	0.0902236	-0.154039	-0.206347	0.183497	0.0807048	0.0583486	-0.0597507	-0.253782	0.0343573	0.0137111	0.0124866	-0.152235
GSM1527165	-0.0632199	-0.234757	0.118508	-0.187318	-0.267588	0.122379	0.00309051	0.187728	-0.142425	-0.130831	0.0481769	0.0803591	0.0970175	-0.353353	-0.221855	0.135878	0.0293954	-0.0116064	-0.0505756	-0.18531	0.0215356	-0.103568	-0.0636133	-0.39691
GSM1527167	-0.0401516	-0.241821	0.0987802	-0.152851	-0.253396	0.059668	-0.0163879	0.121042	-0.0836216	-0.0904074	0.0434792	0.0306788	0.159845	-0.353009	-0.277485	0.130917	0.0485319	0.0575515	-0.0545901	0.0806706	0.0199282	-0.0754574	-0.0453308	-0.479385
GSM1527169	0.0977632	-0.20822	0.078096	-0.23562	-0.238915	0.148336	-0.0446294	0.0739527	-0.0987344	-0.202227	0.0671339	0.0480674	0.0859928	-0.379985	-0.233172	0.179727	0.0599964	0.00453506	-0.0148928	-0.15696	-0.0219203	-0.100269	0.0249572	-0.320964
GSM1527171	0.349259	-0.0921353	0.141403	0.0736839	-0.268458	0.0672014	-0.0424075	0.143811	-0.178668	-0.17046	0.0631344	0.179171	0.0798141	-0.396652	-0.00294437	0.173804	0.0808651	0.0467052	0.0193041	-0.454299	-0.0217878	0.0738732	-0.0547143	-0.310397
GSM1527173	-0.060823	-0.245668	0.0374841	-0.238219	-0.292251	0.0671591	-0.0748759	0.0420387	-0.133501	0.00372333	0.158686	0.0351326	0.099074	-0.238232	-0.293496	0.158493	0.0703786	0.0520807	-0.0269877	-0.114348	-0.0113716	-0.126383	-0.00257759	-0.436343
GSM1527175	-0.0479384	-0.174982	0.108894	-0.226291	-0.154981	0.0986939	0.00341051	0.215288	-0.105968	0.0708662	0.0673362	0.0648822	0.14675	-0.149571	-0.254058	0.131306	0.0902054	0.105756	-0.0598327	-0.339435	-0.00394888	0.0588657	0.00289766	-0.308765
GSM1527177	-0.301531	-0.22906	0.105481	-0.306953	-0.220166	0.145309	0.0570805	0.118955	-0.104335	-0.153612	0.0140168	0.101357	0.0876442	-0.41624	-0.222698	0.228333	0.126655	0.0855668	0.0412756	-0.177063	-0.0119278	-0.0866774	-0.0163525	-0.419161
GSM1527179	-0.102686	-0.21886	0.106668	-0.311826	-0.245269	0.106926	0.0597608	0.154384	-0.155152	-0.13752	-0.00786568	0.0426709	0.0660203	-0.398714	-0.269541	0.159625	0.0822753	0.0756866	0.0052312	-0.377064	-0.0459017	0.0385496	-0.0190332	-0.505845
GSM1527181	-0.192552	-0.220789	0.129884	-0.250121	-0.180428	0.157286	0.0740191	0.130762	-0.106603	-0.145109	0.089584	0.025479	0.0587392	-0.224056	-0.242086	0.161144	0.0802418	0.0797774	-0.06377	-0.225087	-0.04431	-0.0636638	0.0342893	-0.43179
GSM1527183	0.202534	-0.223826	0.117098	-0.20041	-0.288543	0.0524709	-0.0398558	0.178693	-0.130146	-0.0676786	0.0303676	0.0559807	0.136916	-0.377494	-0.275898	0.113442	0.0882504	0.108778	-0.0397729	-0.0557564	0.000686	-0.0804472	-0.0487813	-0.436171
GSM1527185	-0.0382512	-0.149805	0.142766	-0.103978	-0.205481	0.0771093	-0.0020953	-0.0547367	-0.246506	-0.170474	0.011986	0.0725901	0.0243126	-0.502323	-0.204719	0.118799	0.0425288	-0.0119029	0.042906	-0.42191	-0.135189	0.127936	-0.115185	-0.160826
GSM1527187	-0.137791	-0.215028	0.0582946	-0.269112	-0.23338	0.0934976	-0.0463572	0.0879419	-0.208188	-0.101537	0.0758494	0.0404955	0.135426	-0.195104	-0.326736	0.181697	0.0320186	0.004644	-0.0732052	-0.350174	-0.0607392	0.0147929	-0.0362561	-0.460742
GSM1527189	-0.0994221	-0.18346	0.0918225	-0.170792	-0.223304	0.120281	0.0235635	0.0302315	-0.0668539	-0.177236	0.0166176	0.078047	0.134555	-0.259538	-0.145659	0.20914	0.173914	0.0957527	-0.0321847	-0.240637	-0.00859524	-0.055368	-0.000308932	-0.411515
GSM1527191	-0.167205	-0.122806	0.167936	-0.09408	-0.0664035	0.117621	0.0510078	0.120842	-0.121695	0.0114382	0.0315147	0.109501	0.157293	-0.0354813	-0.145742	0.13222	0.111161	0.154802	-0.0078297	0.0916673	0.0188764	0.0767054	-0.070225	-0.461429
GSM1527193	-0.089675	-0.127941	0.0970753	-0.1783	-0.273808	0.13829	-0.00485085	0.0761779	-0.184948	-0.0664266	0.0602699	0.0774088	0.0923279	-0.320621	-0.29423	0.193765	0.0778321	0.0241111	0.00427124	-0.337803	-0.081136	-0.0300905	-0.0904906	-0.442958
GSM1527196	-0.0201701	-0.170217	0.106298	-0.132109	-0.223346	0.101257	-0.00144228	0.0426242	-0.136333	-0.139501	0.212957	0.152003	0.12287	-0.450089	-0.0854698	0.169079	0.0980402	0.0352897	0.0155039	-0.290981	0.0207074	-0.0732817	-0.112563	-0.293387
GSM1527198	-0.186198	-0.268902	0.0769989	-0.327523	-0.316008	0.0723352	-0.0527423	0.017511	-0.113703	-0.0796977	0.097321	0.0869963	0.103631	-0.339006	-0.23068	0.215027	0.0566489	0.0821421	-0.0461768	-0.297425	-0.0201366	0.0530445	-0.0127995	-0.448886
GSM1527199	-0.157106	-0.259589	0.103819	-0.257764	-0.207774	0.148627	0.0815413	0.17762	-0.228734	-0.0556844	-0.0488289	0.0908001	0.101803	-0.258765	-0.191776	0.161669	0.121852	0.0653986	-0.0662805	-0.370277	0.0602191	-0.162669	-0.0169744	-0.279211
GSM1527200	-0.146285	0.113629	0.18985	0.00143817	0.0516093	0.140892	0.0478758	0.15308	-0.0232256	0.134466	-0.0283954	0.0296688	0.0823983	0.108506	0.264593	0.297557	0.303996	0.203425	0.0479956	0.0601379	0.0114341	0.131895	-0.0496915	-0.354813
GSM1527202	-0.0860435	-0.193038	0.087455	-0.223898	-0.15399	0.0410913	0.0241647	0.161634	-0.173771	-0.107883	0.0481356	0.0938773	0.139715	-0.411944	-0.230811	0.193652	0.0801722	0.103803	-0.0395024	-0.159108	-0.0148601	-0.0325323	-0.0539486	-0.287545
GSM1527204	-0.014324	-0.302106	0.0844107	-0.229613	-0.13158	0.0998437	0.0449012	0.100957	-0.0433006	-0.0932059	-0.0293883	0.0262469	0.128277	-0.215723	-0.194478	0.148905	0.0314424	0.0497949	-0.0937494	-0.14098	0.0134601	-0.218487	0.0444111	-0.0701036
GSM1527205	-0.228503	-0.166193	0.128741	-0.172504	-0.215842	0.209023	0.0490969	0.11445	-0.117091	-0.168003	0.0916973	0.146953	0.101546	-0.329555	-0.295439	0.15901	0.188662	0.0747176	0.0829179	-0.479471	-0.0936731	0.0232971	-0.0759924	-0.385398
GSM1527207	0.0486453	-0.214829	0.0910798	-0.219451	-0.343542	0.113632	-0.0549122	0.0392162	-0.208505	-0.160008	0.136934	0.0814424	0.112073	-0.397683	-0.258507	0.191562	0.159277	0.0690667	-0.0581398	-0.353353	-0.0536103	0.0848578	-0.00236103	-0.24751
GSM1527209	-0.0222463	-0.222951	0.122876	-0.27573	-0.104656	0.0714461	0.0255227	0.140364	-0.0716329	-0.0637481	0.0254894	-0.0298828	0.048934	-0.292528	-0.265867	0.210453	0.119688	0.0357037	-0.0250244	-0.387717	-0.00944184	-0.133618	-0.0177642	-0.369762
GSM1527210	-0.0295035	-0.181698	0.119368	-0.177178	-0.16589	0.176706	-0.00145885	0.080693	-0.118625	-0.183147	0.0361667	0.0213104	0.0595953	-0.223541	-0.0769416	0.226708	0.112086	0.0333007	-0.0237407	-0.434711	-0.00795103	-0.0643905	0.0611684	-0.353181
GSM1527212	-0.179736	-0.213884	0.137123	-0.154944	-0.235502	0.129405	0.0581855	0.167595	0.00439811	-0.151447	0.0845651	0.00761939	0.16961	-0.330243	-0.0895561	0.153017	0.0889641	0.156008	-0.0210095	0.207733	0.0989521	0.0384516	-0.0060069	-0.443388
GSM1527213	0.0271838	-0.198591	0.123724	-0.243803	-0.181705	0.0975234	-0.0123976	0.0322137	-0.0533984	-0.19685	0.159661	-0.00966277	0.0600073	-0.356016	-0.112547	0.191602	0.149114	0.026205	-0.00453075	-0.343387	-0.048629	-0.0175446	0.00110381	-0.354212
GSM1527215	-0.187537	-0.260301	0.0982551	-0.201986	-0.246799	0.14707	0.024419	0.0913705	-0.203174	0.00845262	0.129119	0.059921	0.108559	-0.124571	-0.284804	0.0748168	0.0707654	0.0805913	0.0121391	-0.313576	-0.0594199	0.344088	-0.0404748	-0.442872
GSM1527216	-0.2248	-0.209864	0.131232	-0.233882	-0.280171	0.160323	-0.0329221	0.0825605	-0.187376	-0.138248	-0.0768199	0.0219479	0.10557	-0.164692	-0.200678	0.150008	0.15037	0.0736814	0.0311777	-0.43935	0.0330202	-0.0944399	-0.0280101	-0.48411
GSM1527218	0.226854	-0.277374	0.0705667	-0.201207	-0.235991	0.0337582	-0.0950776	-0.0255811	-0.247068	-0.142834	-0.0117832	0.0844619	0.0959281	-0.429986	-0.347924	0.152088	0.141615	-0.0276555	-0.0544296	-0.266926	-0.063843	-0.165794	0.12683	-0.344676
GSM1527219	-0.0531357	-0.146825	0.219492	0.0319232	-0.255049	0.130443	-0.0228298	0.205192	-0.157987	-0.010667	-0.0465242	0.0536129	0.140491	-0.401721	0.127511	0.22874	0.160914	0.11954	-0.0259876	-0.131788	0.0775308	-0.225625	0.0305076	0.0321308
GSM1527220	-0.116507	-0.2629	0.126672	-0.276146	-0.306169	0.110344	-0.0580458	0.0710013	-0.0696587	-0.14649	0.0173196	0.0348713	0.106135	-0.362202	-0.247917	0.24955	0.16012	0.036731	-0.0711216	-0.35215	0.0192267	-0.0621073	-0.0322273	-0.375088
GSM1527223	-0.128003	-0.208994	0.141481	-0.213142	-0.275291	0.146769	0.00512355	0.115841	-0.0818276	-0.149112	0.0474358	0.0320578	0.129178	-0.282648	-0.22604	0.17437	0.141462	0.0977571	0.0696502	-0.392442	-0.0798567	0.180266	-0.0448737	-0.423113
GSM1527225	-0.252621	-0.241733	0.123893	-0.243544	-0.334417	0.162685	0.030672	0.0978768	-0.0524674	-0.14624	0.0421047	0.100719	0.125499	-0.374831	-0.247885	0.137747	0.116186	0.0583302	0.0344054	-0.250603	0.0152349	0.0292296	-0.0714742	-0.460914
GSM1527227	-0.126581	-0.251756	0.148373	-0.0612073	-0.343549	0.106246	0.0189992	-0.0193375	-0.117829	-0.171416	0.009706	0.0618357	0.0906796	-0.423972	-0.209792	0.114437	-0.000824363	0.0363737	0.032557	-0.262631	-0.113786	0.121952	-0.12555	-0.0385741
GSM1527228	-0.237392	-0.190953	0.142645	-0.223137	-0.293216	0.14714	-0.00895282	0.117987	-0.106094	-0.154489	-0.0368597	0.0998698	0.120995	-0.385484	-0.0770486	0.192054	0.178164	0.0765159	0.0866488	-0.453525	-0.0133431	-0.0791793	-0.0388863	-0.404298
GSM1527230	-0.195201	-0.203265	0.126325	-0.159851	0.0881233	0.156738	0.0766787	0.21712	0.0335438	-0.0115061	-0.115594	-0.0417505	0.150035	-0.141668	-0.0997687	0.213247	0.126154	0.134917	-0.0683688	-0.00798974	0.0450131	-0.167431	0.00183831	-0.215637
GSM1527232	-0.286325	-0.152831	0.156867	-0.157466	-0.214475	0.218276	0.0366113	0.0708786	-0.0272957	-0.0405214	0.0960598	0.0611769	0.139226	-0.332133	-0.169646	0.130321	0.169907	0.11425	0.0645022	-0.279641	0.0826029	-0.0436725	-0.049693	-0.491928
GSM1527234	-0.186604	-0.181708	0.100707	-0.129395	-0.283574	0.11722	-0.0399711	-0.0341748	-0.116068	-0.1891	0.220148	0.061683	0.155206	-0.310139	-0.308105	0.0616156	0.0541034	0.0669534	0.0530518	-0.331961	-0.0838932	0.251521	-0.0784912	-0.466068
PANC102	-0.125252	-0.245851	0.114784	-0.206209	-0.192384	0.123854	0.0528828	0.267093	-0.084233	-0.116354	-0.0103183	0.0445159	0.116361	-0.353181	-0.142353	0.199417	0.102493	0.0700876	-0.0406658	-0.246307	-0.00589728	0.0608049	-0.028881	-0.227149
PANC103	-0.0639751	-0.206593	0.131051	-0.181095	0.122827	0.0914639	0.072249	0.155925	-0.235209	-0.129839	0.0101487	0.0540178	0.147344	-0.087114	-0.0477503	0.186534	0.157838	0.1536	-0.0706346	-0.249572	0.00707396	0.0304011	-0.0102668	0.0099657
PANC104	0.027223	-0.191632	0.130874	-0.127519	-0.112036	0.0722692	0.072596	0.0817703	-0.0518511	-0.112437	-0.0787728	0.0307368	0.101334	-0.421051	-0.171635	0.222056	0.186368	0.0639572	-0.0645843	-0.30928	0.00448946	-0.0940753	-0.00625637	-0.188747
PANC105	0.297122	-0.202923	0.129841	-0.158212	-0.211025	0.123758	0.00659807	0.177541	-0.141341	-0.124132	0.00073022	0.132717	0.12669	-0.157046	-0.0644654	0.156942	0.0949316	0.0799174	-0.0532233	-0.231703	-0.0162991	0.00874787	-0.0535328	-0.1183
PANC106	-0.194395	-0.184522	0.142481	-0.185241	-0.308727	0.115585	0.0291749	0.144404	-0.175505	-0.0974966	0.0512225	0.0895576	0.122533	-0.371394	-0.29167	0.173765	0.109752	0.0496901	-0.00582592	-0.136427	0.00492971	-0.067611	-0.0386102	-0.420535
PANC107	-0.108106	-0.223011	0.127877	-0.164529	-0.0761735	0.112864	0.0196914	0.0946536	-0.0246074	-0.145496	-0.048643	0.0686353	0.130955	-0.254039	-0.0868553	0.23196	0.165521	0.12261	-0.0526421	-0.322339	0.0353643	-0.0234473	0.0016943	-0.15275
PANC109	0.0909329	-0.166179	0.123934	-0.140566	-0.0431876	0.119655	0.07211	0.0721579	-0.123551	-0.0929735	-0.0848424	0.0582412	0.14381	-0.050344	-0.152458	0.112219	0.0561711	0.147229	-0.00616672	-0.00558423	0.00386637	0.23979	-0.0627641	-0.467185
PANC110	-0.245695	-0.233663	0.103546	-0.227802	-0.219546	0.117498	0.00902158	0.101679	-0.154282	-0.0420118	0.0775373	0.0950682	0.0958199	-0.346995	-0.291114	0.174708	0.0849857	0.0803404	0.0141103	-0.479814	-0.0630508	0.269937	-0.0268314	-0.264435
PANC111	-0.0198697	-0.26212	0.0646586	-0.144535	-0.237805	0.0558246	-0.0941656	0.0530746	-0.166254	-0.101363	0.108882	0.132904	0.165041	-0.25593	-0.209809	0.109074	0.0217151	0.116592	0.0231424	-0.101289	-0.102471	0.0110577	0.00576755	-0.455587
PANC112	-0.0702295	-0.204412	0.128255	-0.265055	-0.238649	0.133827	0.0598996	0.0791364	-0.0955176	-0.11298	0.090099	0.0990538	0.127806	-0.411257	-0.238811	0.184302	0.11497	0.0449892	0.0425986	-0.214864	-0.0132276	0.0790322	-0.0436489	-0.384367
PANC113	-0.232046	-0.204916	0.136627	-0.154975	-0.106793	0.177158	0.0308259	0.027971	-0.187037	-0.121762	0.100385	0.100448	0.115594	-0.405329	-0.211655	0.132983	0.11169	0.100312	-0.0090237	-0.441068	-0.0211142	0.153227	-0.0304492	-0.418474
PANC114	-0.00151943	-0.214137	0.139879	-0.0436363	-0.153397	0.108944	0.0441289	0.0669724	-0.181213	-0.0720072	0.113416	0.111189	0.0892005	-0.42947	0.0006552	0.18939	0.0492746	0.0829732	-0.031539	-0.403095	0.0363693	0.00243865	0.0437682	-0.256359
PANC115	0.125697	-0.250569	0.108356	-0.175856	-0.293314	0.146476	-0.0464919	0.0246311	-0.0933404	-0.0980443	0.0757619	0.127894	0.0717622	-0.347511	0.0282593	0.193637	0.11496	0.027321	-0.0150967	-0.402064	-0.0221642	-0.0121494	-0.0713256	-0.0269761
PANC116	-0.176709	-0.151268	0.192822	-0.168077	-0.236204	0.124666	0.00571772	0.12603	-0.00527198	-0.131011	-0.0534551	0.0364459	0.0615608	-0.27105	-0.154566	0.219064	0.223369	0.0827929	0.00498	-0.418989	-0.0488854	0.038048	-0.0467709	-0.318301
PANC117	0.102916	-0.230694	0.110666	-0.223354	-0.226585	0.109939	-0.0172963	0.136194	-0.20029	-0.121153	0.127662	0.116172	0.135725	-0.332219	-0.275656	0.108568	0.00303525	0.0428088	0.00596763	-0.417099	-0.0460152	-0.0433841	-0.0376041	-0.470965
PANC118	-0.156134	-0.196273	0.0998337	-0.210468	-0.0564824	0.14936	0.0351404	0.0666496	-0.0272149	-0.0738699	0.0997532	0.0361897	0.117705	-0.273198	-0.175868	0.203849	0.117443	0.143484	-0.0215558	-0.349487	-0.0494058	-0.0023899	-0.0342068	-0.338147
PANC119	-0.248161	-0.212186	0.107394	-0.282246	-0.260522	0.17151	0.0240552	0.108522	-0.160066	-0.170144	0.0523431	0.051019	0.121927	-0.362717	-0.213552	0.18688	0.102264	0.0872254	-0.0162764	-0.15653	-0.00241943	-0.0664686	-0.0457508	-0.440381
PANC120	-0.121011	-0.274815	0.0616862	-0.239755	-0.180913	0.116737	-0.028996	0.121912	-0.209958	-0.099909	0.0177673	0.0807769	0.051639	0.0932996	-0.235614	0.120619	0.00478747	-0.0397598	-0.0262817	-0.334195	-0.104321	-0.174227	0.0173471	-0.514179
PANC121	-0.245468	-0.217825	0.0880865	-0.270509	-0.259831	0.102923	0.00011368	0.124711	-0.0593502	-0.134274	0.0307249	0.0413288	0.154576	-0.445106	-0.258048	0.216361	0.0816402	0.0255665	-0.0570249	-0.348628	-0.00100396	-0.0262227	-0.0344185	-0.363834
PANC122	-0.140695	-0.233855	0.105977	-0.15524	-0.219318	0.086893	-0.00633698	0.0610862	-0.120923	-0.0558373	-0.0122204	0.0409117	0.075614	-0.362116	-0.211157	0.176168	0.0822565	0.0391779	-0.0150641	-0.255414	-0.0266174	-0.103519	0.0231588	-0.359281
PANC123	-0.281166	-0.0746016	0.160171	0.0224141	-0.168602	0.143204	0.0900122	0.14753	0.00055102	-0.0978044	0.0247245	0.0116341	0.117272	-0.106014	0.0272653	0.221571	0.219215	0.134537	0.0463042	-0.0680417	0.0019075	-0.0285952	-0.00813649	-0.395192
PANC124	-0.20124	-0.288914	0.0634728	-0.265212	-0.292339	0.117471	0.0140546	0.110522	-0.178733	-0.144811	0.0363583	0.00255413	0.110031	-0.15464	-0.299885	0.207869	0.0866998	0.0791283	-0.0168246	-0.231788	-0.00736269	0.0515831	-0.00321379	-0.447254
PANC125	-0.000491629	-0.0845086	0.168518	-0.141475	-0.115178	0.0681639	-0.0456246	0.0980847	0.0434885	-0.0506816	0.151675	-0.0709068	0.124274	0.324744	-0.24591	0.0757478	0.182176	0.128588	0.0251387	-0.359023	-0.022791	-0.149602	0.0354105	-0.443474
PANC126	-0.125839	-0.247004	0.102606	-0.257427	-0.30113	0.143808	-0.00154093	0.0515153	-0.0947121	-0.209921	-0.0400265	0.0133876	0.144616	-0.325174	-0.263258	0.208543	0.0991849	0.0121603	-0.0427778	-0.193558	0.0341099	-0.308004	0.00887126	-0.461086
PANC127	-0.0787154	-0.139982	0.0975551	-0.134425	-0.270933	0.121008	0.0757764	0.158946	-0.190942	-0.0717772	0.1501	0.0183994	0.140357	-0.233507	-0.123994	0.182611	0.0951267	0.0666571	0.0121555	-0.236428	-0.0235639	0.139504	-0.0441669	-0.332047
PANC128	-0.245109	-0.0220087	0.152807	-0.1771	-0.150576	0.0990653	-0.00393894	0.0252724	0.000757946	-0.150067	-0.0879964	0.0152137	-0.0133943	-0.384796	-0.0443282	0.232827	0.182178	0.0680036	-0.030671	-0.411085	-0.071889	-0.162373	-0.0179704	-0.255242
PANC129	-0.146542	-0.261175	0.13724	-0.201031	-0.177839	0.0965567	0.0441887	0.167789	0.00140332	-0.0859951	0.0516479	0.0160656	0.0957763	-0.312631	-0.209742	0.21284	0.115304	0.0884273	-0.0921395	-0.223713	-0.00884458	-0.0683072	-0.0199798	-0.295792
PANC130	-0.290727	-0.0275879	0.168433	-0.121177	-0.177477	0.116231	-0.0743786	0.0453135	0.0907166	-0.133623	-0.0510933	0.000263735	0.135034	-0.18531	0.0945354	0.249795	0.26785	0.12327	-0.0287316	-0.253954	-0.0140657	-0.193621	0.000857708	-0.371222
PANC131	0.00132528	-0.296897	0.0764317	-0.253051	-0.298873	0.144487	-0.0730971	0.0739287	-0.110155	-0.0498221	0.0958105	-0.0147244	0.131122	-0.394075	-0.253964	0.135338	0.066241	0.0389421	-0.0494266	-0.270878	-0.0165784	0.00423186	-0.0475932	-0.50679
PANC132	0.113145	-0.200604	0.14072	-0.0180844	-0.259932	0.0902093	-0.0577479	0.175308	-0.263016	-0.117772	0.0531092	0.180926	0.119081	-0.104984	-0.142952	0.19737	0.0414126	0.0715964	-0.0848404	-0.225345	-0.0213469	-0.164682	0.0682796	-0.200001
PANC134	-0.151462	-0.216072	0.0742173	-0.210681	-0.173105	0.151224	-0.0330987	0.0295762	-0.018521	-0.0598092	0.0505007	0.09765	0.132841	-0.208421	-0.0947511	0.163396	0.127246	0.102929	0.0138442	-0.132475	-0.0710682	-0.0219091	-0.0560117	-0.240637
PANC135	0.212708	-0.0933908	0.18214	-0.02514	-0.170487	0.0847529	0.0278326	0.169509	-0.227076	-0.0844111	0.0525039	0.140439	0.139911	-0.291067	0.0389607	0.198285	0.176811	0.0704012	-0.0362716	0.212544	0.0239094	-0.15687	-0.0810483	0.0872858
PANC136	-0.253605	-0.287802	0.0918962	-0.158152	-0.235916	0.0550716	-0.131892	0.0244659	-0.0870116	-0.0877864	0.122506	0.114242	0.110655	0.163919	-0.232262	0.132923	0.0847366	0.0620859	-0.0381817	-0.337459	-0.0209392	-0.0558259	-0.025111	-0.512804
PANC137	-0.0985826	-0.204237	0.110592	-0.274031	-0.2971	0.118147	0.0158227	-0.000557056	-0.165602	-0.140044	0.108318	0.0662646	0.117497	-0.480072	-0.248187	0.167079	0.0893383	0.0449998	0.0312888	-0.245448	-0.0252924	0.0997333	0.00182898	-0.410312
PANC138	-0.0462078	-0.216107	0.0566961	-0.150767	-0.218843	0.142847	0.0208449	-0.0035692	-0.171451	-0.150541	0.0373278	0.0729972	0.0752773	-0.224142	-0.191365	0.145809	0.0298633	0.027218	0.038728	-0.475261	-0.0660666	0.236451	-0.00519888	-0.432477
PANC139	-0.106657	-0.254801	0.0660362	-0.256329	-0.341235	0.120776	-0.016994	-0.0246057	-0.291057	-0.108875	0.0368424	0.0588045	0.103269	-0.357133	-0.264406	0.216445	0.121571	0.0440631	0.0220159	-0.338318	-0.0246048	-0.111199	-0.0287375	-0.431274
PANC140	-0.094718	-0.0779216	0.111981	-0.058797	-0.162853	0.132064	-0.0133592	0.153216	-0.169101	0.158838	-0.0226463	0.0646025	0.172445	-0.235654	-0.0845876	0.145708	0.135919	0.146037	-0.0483123	-0.0124571	-0.0388716	0.10871	-0.0243816	-0.262287
PANC141	-0.0544992	-0.196305	0.136471	-0.100616	-0.118634	0.137278	-0.0330194	0.193896	-0.079896	-0.0826329	0.0826139	0.111227	0.139824	-0.393559	-0.180716	0.149574	0.00744069	0.0811626	-0.0306521	0.258679	0.0746745	-0.210433	-0.0183042	-0.236342
PANC142	-0.0925905	-0.234288	0.0971801	-0.250646	-0.231873	0.0984605	0.0213613	0.110374	-0.194523	-0.0950935	0.0319974	-0.0124515	0.13841	-0.306703	-0.264942	0.180409	0.0985921	0.0618859	-0.0498731	-0.0963924	0.0680064	-0.044272	0.0453019	-0.293559
PANC143	-0.126689	-0.2242	0.0249597	-0.322756	-0.230491	0.131976	-0.0953548	-0.0809229	-0.177088	-0.24047	0.0110422	0.0387737	-0.0175933	-0.285827	-0.237825	0.171576	0.0747788	-0.00345707	-0.0574578	-0.331531	-0.219674	-0.246235	0.105193	-0.40215
PANC144	-0.0743464	-0.108042	0.126268	-0.289166	-0.240762	0.0459434	0.0253715	0.127431	-0.0357983	-0.0255275	-0.0425766	0.08111	0.14557	-0.122767	-0.123034	0.186565	0.184598	0.100781	-0.0445619	-0.123454	-0.0337517	-0.288705	0.0115423	-0.0347081
PANC145	-0.200471	-0.127486	0.120045	-0.280951	-0.280672	0.0611936	-0.0347216	0.0188062	-0.0126604	-0.161611	-0.00524939	0.0322757	0.102978	-0.126633	-0.228955	0.154052	0.140051	0.0900736	-0.0157694	-0.235053	-0.0754918	-0.0340016	-0.0622154	-0.306273
PANC147	-0.0451762	-0.207591	0.186213	-0.0430723	-0.181895	0.176992	0.0193891	0.152583	-0.21606	-0.0612288	0.0338801	0.0628312	0.119952	-0.232991	-0.00749728	0.19383	0.136638	0.108136	-0.087433	-0.253696	0.0788689	-0.0993878	-0.0327666	-0.250259
PANC148	-0.114323	-0.252238	0.149682	-0.188167	-0.233569	0.0831061	0.0901892	0.285558	-0.127172	-0.0528851	-0.115598	0.0112334	0.146769	-0.219933	-0.197301	0.194236	0.151844	0.0577929	-0.0439639	-0.113231	0.0411292	-0.175035	-0.0164765	-0.333336
PANC149	0.137574	-0.186954	0.0596233	-0.192461	-0.240735	0.147996	-0.0524005	0.0311015	-0.0613209	-0.160584	0.060393	-0.0260306	0.0112886	-0.292012	-0.229391	0.113193	0.0440906	-0.0273508	-0.0323271	-0.494333	0.0141424	-0.123722	-0.00398968	-0.375346
PANC150	0.076045	-0.195405	0.143003	-0.255462	-0.225278	0.110114	0.000786691	-0.0219208	-0.0965068	-0.229539	0.111159	0.0165982	0.0696358	-0.309366	-0.191804	0.17909	0.105334	0.0142428	-0.00725658	-0.491154	-0.0523994	0.03913	0.0477069	-0.436859
PANC151	-0.0838032	0.0901759	0.193808	0.00985302	-0.118552	0.110043	0.0636192	0.195281	-0.00864987	-0.0653835	-0.0734875	0.0181365	0.0708698	0.041581	0.20647	0.277061	0.246792	0.179663	0.102115	-0.286256	-0.0191378	-0.0199059	-0.0407011	-0.0956192
PANC152	0.111482	-0.221554	0.0569434	-0.229725	-0.321656	0.115597	-0.0266978	0.092439	-0.171133	-0.119426	0.186613	0.0631677	0.113676	-0.291325	-0.177277	0.145896	0.0314199	0.064315	-0.0464945	-0.376549	-0.0164347	0.301209	-0.0376055	-0.436601
PANC153	-0.0369121	-0.168128	0.145888	-0.115711	-0.172002	0.173075	0.0203611	0.063692	-0.0580478	-0.186673	0.0813592	-0.0145543	0.0850474	-0.324143	-0.091831	0.198866	0.119653	0.0150872	-0.0384455	-0.364607	-0.00864459	-0.0254442	-0.0462444	-0.195792
PANC154	0.165585	-0.196661	0.126776	-0.245513	-0.299002	0.0834697	-0.0714714	0.0766693	-0.259554	-0.0259299	0.038546	0.113079	0.124091	-0.324573	-0.14016	0.140933	0.0896772	0.0491427	0.0813332	-0.372597	0.0161826	0.0687197	-0.0192908	-0.149915
PANC155	-0.0787649	-0.269614	0.0800782	-0.180646	-0.322975	0.0557583	-0.0653548	-0.104373	-0.24418	-0.138659	0.04471	-0.00624506	0.0237863	-0.398542	-0.194824	0.196008	0.0438426	0.00426149	-0.0380344	-0.397855	0.0057331	-0.0883549	0.044171	-0.448027
PANC156	-0.165442	-0.287613	0.120814	-0.23461	-0.338091	0.0664579	-0.120425	0.116724	-0.112378	-0.0388864	0.00891251	0.0325344	0.125931	-0.32337	-0.253681	0.133812	0.0541328	0.0637055	-0.0771341	-0.270277	-0.0445801	-0.0885041	-0.0380232	-0.481962
PANC158	-0.0011058	-0.207388	0.147014	-0.174542	-0.187415	0.134199	-0.0631404	-0.000764144	0.086206	-0.133387	0.014208	-0.0121317	0.0965388	-0.409711	-0.15717	0.200376	0.201593	0.0479497	-0.0398408	-0.0609111	0.0743097	-0.104614	0.0261902	-0.295019
PANC159	-0.0240755	-0.25445	0.14951	-0.160859	-0.25794	0.0893645	-0.00342964	0.187172	-0.107254	-0.101011	-0.0766056	0.093282	0.107167	-0.22861	-0.0805858	0.176739	0.105464	0.084752	-0.0325717	-0.291411	0.0270281	0.0376925	-0.0678409	-0.0897772
PANC160	-0.144596	-0.223528	0.115625	-0.345997	-0.178523	0.0921614	-0.0194109	0.167202	-0.104193	-0.128497	-0.00318564	0.0611855	0.0930484	-0.341927	-0.287034	0.145487	0.0748137	0.00916316	-0.0340274	-0.312373	0.00264236	-0.220845	-0.0333425	-0.422941
PANC161	-0.0845074	-0.208748	0.100362	-0.254153	-0.084233	0.111001	0.036385	0.0646946	0.169716	-0.0458635	-0.0909384	0.138766	0.0678886	-0.222854	-0.161673	0.233235	0.172553	0.133283	-0.026075	-0.155499	0.00665468	-0.133497	0.0171684	0.213489
PANC163	-0.0217566	-0.196825	0.147916	-0.191799	-0.216161	0.0489508	0.0430412	0.200444	-0.117569	-0.0140844	0.00927975	0.0547111	0.108973	-0.200603	-0.232591	0.119701	0.0528204	0.0109741	-0.0164021	-0.33239	0.0327396	0.0232135	-0.0609628	-0.172338
PANC164	-0.313493	-0.253603	0.127141	-0.284739	-0.166802	0.136104	-0.00285078	0.13135	-0.0642539	0.0257374	0.0197187	-0.0248795	0.089665	0.170362	-0.164222	0.165513	0.20655	0.0340726	-0.0352706	-0.156874	-0.00462363	-0.202394	-0.0345108	-0.344762
PANC165	-0.111967	-0.202435	0.135702	-0.140087	-0.140384	0.0677232	-0.00685169	0.0916257	-0.0541889	-0.118917	0.0191249	0.0207829	0.139151	-0.270534	-0.198203	0.196369	0.169594	0.0797187	-0.0716381	-0.183764	-0.00603784	-0.0694746	-0.0460677	-0.39691
PANC166	-0.0432171	-0.102314	0.139627	-0.215314	-0.225446	0.128937	0.0709537	0.218387	-0.187157	-0.0599644	0.0331265	-0.0883123	0.0844662	-0.286943	-0.0649812	0.161699	0.121065	0.0540419	-0.0557924	-0.0447597	0.0173913	-0.125575	-0.0029233	-0.368989
PANC167	-0.0130206	-0.0779343	0.128305	-0.132063	-0.240893	0.0688462	-0.0198286	0.126201	-0.135642	0.0529975	0.00127978	-0.0131113	0.0919588	-0.0384882	-0.0827566	0.127342	0.1189	0.0783469	-0.0372251	-0.360569	0.0680701	-0.0824363	-0.0411425	-0.131101
PANC168	0.12683	-0.19387	0.120906	-0.0682534	-0.229203	0.110462	-0.088832	0.0888091	-0.18879	0.0679536	0.197305	0.0888731	0.141483	0.204211	-0.162569	0.10463	0.0611792	0.149648	0.0729213	-0.151376	-0.00209055	0.330204	-0.0600086	-0.440209
PANC169	-0.131883	-0.285088	0.0784033	-0.240636	-0.263422	0.114567	-0.0833682	0.0269132	-0.187136	-0.157415	0.0285493	0.0431922	0.0129591	-0.229383	-0.223812	0.178403	0.100081	0.0186346	-0.0345475	-0.50679	0.0033964	-0.304786	0.00249762	-0.472684
PANC170	-0.264149	-0.217369	0.108402	-0.142329	-0.228681	0.143048	-0.0130962	0.119526	-0.130836	-0.149164	0.090652	0.0713611	0.152361	-0.32526	-0.226935	0.114006	0.0539262	0.074897	0.000619389	-0.214177	-0.0419476	0.216253	-0.0889964	-0.455501
PANC171	0.067282	-0.20623	0.13946	-0.058667	-0.181472	0.100311	0.00669285	0.201274	-0.0384422	-0.116736	-0.0196002	-0.0228762	0.0510416	-0.20318	0.0723833	0.217354	0.14732	0.102127	-0.00799322	-0.225775	0.0127677	-0.107504	-0.00116992	0.218472
PANC173	-0.196024	-0.149543	0.153369	-0.245548	-0.232392	0.150522	0.0141034	-0.000508904	-0.0556321	-0.147898	0.0709291	-0.00581281	0.0382337	-0.349143	-0.201707	0.186104	0.0860197	0.0639895	0.00815835	-0.305758	-0.045903	0.000808837	-0.0272126	-0.444762
PANC174	-0.266156	-0.201815	0.100324	-0.15123	-0.200295	0.144149	0.0347757	0.0317003	-0.0682912	-0.139484	0.10342	0.128493	0.16295	-0.190895	-0.230833	0.176634	0.107542	0.0963208	-0.00997514	-0.239263	-0.0369789	0.163159	-0.0265475	-0.445364
PANC175	-0.00750555	-0.147899	0.111005	-0.201743	-0.325767	0.114189	0.0204217	0.159498	-0.122239	-0.123087	-0.0745402	-0.031499	0.120637	-0.497941	-0.140388	0.21437	0.171122	0.0766613	-0.0369126	0.00103093	0.0162886	-0.116996	-0.00890463	-0.166754
PANC176	-0.107506	-0.190491	0.154246	-0.103389	-0.291214	0.150766	0.0533096	0.146381	-0.129118	-0.145924	-0.0525618	0.028655	0.0676423	-0.494505	-0.113185	0.199308	0.209549	0.157207	0.0137181	-0.369762	-0.0577387	0.156355	-0.0383538	-0.229984
PANC178	-0.128399	-0.190467	0.121955	-0.257489	-0.260639	0.114653	0.0166914	0.106732	-0.0640379	-0.0621314	-0.00137784	-0.0611085	0.0278911	-0.338834	-0.247798	0.211808	0.103675	0.0459355	-0.00490252	-0.263404	-0.0638211	-0.192845	0.029839	-0.372769
PANC179	0.0245102	-0.217682	0.166898	-0.0235411	0.0627636	0.074336	0.0216172	0.164861	-0.109856	-0.0300253	0.073792	0.0711941	0.024663	-0.11641	-0.019403	0.171755	0.0944559	0.140765	0.0254237	-0.30172	-0.0581667	-0.189177	-0.0932804	-0.428783
PANC180	-0.0555881	-0.19838	0.133485	-0.149013	-0.168431	0.156678	0.0713983	0.212646	-0.162018	-0.104472	0.0094198	0.0474342	0.142832	-0.309538	-0.179302	0.197533	0.109468	0.10231	0.0063682	-0.240465	0.0439553	-0.0286067	0.0217139	-0.405673
PANC181	-0.109524	-0.306042	0.106371	-0.194201	-0.156168	0.116147	0.041418	0.120172	-0.106085	-0.0350486	0.0478496	0.0741252	0.133007	-0.22062	-0.130944	0.157091	0.028283	0.113179	-0.0601042	-0.159451	-0.0632099	0.17779	-0.0341582	-0.348971
PANC182	-0.386822	-0.265373	0.0966366	-0.236921	-0.322425	0.149743	-0.0573396	-0.0848616	-0.15753	-0.277365	0.00404909	0.0181005	0.0859825	-0.482735	-0.228022	0.178925	0.11428	0.00550803	-0.0193389	-0.384109	-0.0549142	0.125409	-0.0488255	-0.406704
PANC184	-0.232966	-0.235398	0.116979	-0.114042	-0.187048	0.0848013	-0.0337834	0.010809	-0.24753	-0.133294	-0.015172	0.158323	0.202634	-0.430157	-0.0488947	0.0474976	0.0592798	0.0551221	0.0427461	-0.225947	-0.101749	0.290956	-0.077757	-0.423027
PANC185	-0.0518267	-0.246934	0.0915969	-0.18936	-0.238326	0.0585975	-0.0346069	0.0462395	-0.17973	-0.107672	0.147794	0.117622	0.160032	-0.461171	-0.290469	0.126166	0.0667212	0.138481	-0.0464001	0.428096	-0.0824732	0.00681406	-0.0410132	-0.407563
PANC186	0.0221047	-0.284395	0.0692533	-0.139056	-0.239144	-0.0720059	-0.0522135	-0.00836705	-0.301915	-0.271575	0.0135547	-0.0574777	0.0131645	-0.357391	-0.206772	0.185649	0.101938	-0.0301926	-0.0161375	-0.371566	-0.0753487	-0.187277	-0.0143101	-0.290809
PANC187	0.153147	-0.209845	0.0865734	-0.284749	-0.317816	0.101135	-0.00164256	0.0674439	-0.198603	-0.159373	0.0574577	0.02048	0.112095	-0.321566	-0.318899	0.156975	0.0701674	0.0359338	-0.0150092	-0.140293	-0.000924332	-0.00728211	0.0163547	-0.353525
PANC188	-0.24139	-0.206479	0.141278	-0.256549	-0.278511	0.10877	0.0563423	0.0850784	-0.0829192	-0.170323	-0.0273187	0.0547597	0.166755	-0.281789	-0.259996	0.170509	0.125595	0.0382412	-0.049253	-0.244675	-0.0209475	-0.195305	-0.0656179	-0.339349
PANC189	0.10987	-0.211582	0.15119	-0.110077	-0.200532	0.0957679	-0.0111532	0.109588	-0.119494	-0.0988593	0.0522747	0.0387872	0.0753101	-0.0785229	-0.134389	0.165468	0.167659	0.0992341	0.0127291	-0.323198	-0.0338345	0.142977	-0.0645309	-0.185912
PANC190	-0.174752	-0.248852	0.126008	-0.251956	-0.315048	0.103799	-0.00316912	0.12726	-0.0808137	-0.137146	0.0159374	0.0186357	0.128988	-0.260311	-0.205647	0.197743	0.177442	0.0549961	-0.106715	-0.201805	0.0371904	-0.0217726	-0.0353568	-0.401893
PANC191	-0.193072	-0.310594	0.102624	-0.242391	-0.274045	0.098299	-0.0384924	0.0618526	-0.0706959	-0.0751196	0.0404997	0.0490759	0.0908264	-0.397855	-0.225762	0.181766	0.109088	0.026965	-0.0670765	-0.148197	-0.00866647	-0.090422	-0.0284578	-0.431446
PANC192	-0.162955	-0.134932	0.094033	-0.0536855	-0.0795312	0.161232	-0.0449462	0.136741	-0.0829148	-0.0581243	0.159158	0.178318	0.109537	-0.132217	-0.131369	0.100769	0.00173775	0.0495074	0.0524316	0.0359109	-0.0301439	0.190643	-0.0395717	-0.495965
PANC193	-0.154897	-0.208429	0.121752	-0.223978	-0.201162	0.145656	0.10892	0.256829	-0.205576	0.0516597	-0.00829689	-0.0225453	0.110814	-0.311256	-0.190513	0.17601	0.108312	0.1028	-0.0772973	-0.305758	0.059518	0.0949336	-0.0118271	-0.25172
PANC194	-0.137944	-0.115024	0.122	-0.22261	-0.197636	0.135953	0.0313543	0.124685	-0.118588	-0.192678	0.0765481	-0.00996369	0.11355	-0.368645	-0.211924	0.178899	0.128239	0.0311231	0.00320415	-0.302837	-0.0109617	-0.125672	0.011967	-0.452065
PANC195	-0.137798	-0.261993	0.104142	-0.219869	-0.174357	0.159331	-0.132864	-0.0101256	-0.201601	-0.0500338	0.103	-0.0285803	0.12732	-0.195534	-0.279047	0.161589	0.153885	0.0606466	-0.0611332	0.00713063	-0.0665764	-0.188749	-0.0387354	-0.532564
PANC196	-0.257125	-0.273256	0.12065	-0.224408	-0.19754	0.101357	-0.0415279	0.0062141	-0.145144	-0.13911	0.0449711	0.019568	0.0686388	-0.264864	-0.22383	0.189865	0.0551623	0.0301701	-0.0248453	-0.364264	-0.0707291	-0.157772	0.0667067	-0.48557
PANC197	-0.182696	-0.17239	0.0740531	-0.294027	-0.239963	0.15375	0.0371415	0.0618036	-0.105324	-0.127483	0.0709924	0.032123	0.0692736	-0.378439	-0.170854	0.153882	0.0961672	-0.00873014	-0.0338458	-0.428439	-0.0248547	-0.168941	0.0144521	-0.427408
PANC198	-0.128696	-0.177702	0.135466	-0.1953	0.00203437	0.15073	0.0630397	0.200245	-0.0532203	0.0663406	0.101509	0.0313625	0.108362	-0.267012	-0.114289	0.171802	0.142763	0.120517	-0.0372574	0.294246	0.0663492	0.136213	-0.0326671	-0.408766
PANC199	-0.0819984	-0.248385	0.0833444	-0.152853	-0.267306	0.0919737	-0.0352598	0.0428546	-0.0754491	-0.0394696	0.0633378	0.108734	0.161712	-0.324573	-0.211862	0.0668901	0.0519319	0.0552017	-0.00739325	-0.141839	0.0212299	-0.158264	-0.051061	-0.34837
PANC200	-0.0418675	-0.282547	0.0677996	-0.296055	-0.306862	0.0804327	-0.0726948	0.0338354	-0.180793	-0.181544	0.109579	0.0357556	0.0790183	-0.292528	-0.261397	0.140929	-0.0089491	-0.00238228	-0.0735527	-0.185396	-0.0816059	0.123169	-0.0344628	-0.437889
PANC201	0.0524441	-0.205664	0.105382	-0.136863	-0.0418675	0.126283	0.0546556	0.185503	-0.195236	0.0633048	0.014821	0.0588554	0.120194	-0.241668	-0.152596	0.203306	0.107421	0.0944108	-0.0701372	0.306703	0.0241023	0.114331	0.0210772	-0.328181
PANC202	-0.180448	-0.244858	0.126313	-0.224436	-0.338405	0.0704954	-0.0797484	0.18309	-0.089702	-0.0777996	0.110281	0.0697139	0.109765	-0.352751	-0.328416	0.173993	0.0946145	0.0664088	-0.0506393	-0.216668	-0.086205	-0.0606614	-0.028022	-0.44923
PANC203	-0.08203	-0.195268	0.103519	-0.175839	-0.217146	0.126304	0.0349139	0.124307	-0.141194	-0.0814676	0.00443828	-0.0126884	0.0545581	-0.298541	-0.155684	0.130372	0.0408837	-0.0391976	0.000419878	-0.325689	0.0139926	-0.189698	-0.000575032	-0.309882
PANC204	-0.0713586	-0.246004	0.119133	-0.086327	-0.211435	0.0856268	-0.0539733	0.166163	-0.139527	-0.0599042	0.0297438	-0.118995	0.0495337	-0.376721	-0.187011	0.15688	0.0464742	-0.00900851	-0.0493246	-0.445364	-0.0471755	-0.193521	-0.00532224	-0.158506
PANC205	-0.199836	-0.205291	0.115481	-0.299973	-0.240473	0.115602	-0.0834979	0.147718	-0.140575	-0.0809108	-0.00172537	0.0397205	0.119728	-0.514265	-0.260312	0.164692	0.0693416	0.0882784	-0.000176703	-0.41813	0.055553	-0.187896	0.0204096	-0.524144
PANC206	0.228548	-0.128592	0.147038	-0.112748	-0.0934876	0.0953795	0.0493326	0.0918147	0.0361799	-0.208187	-0.0999485	-0.0900914	0.088628	-0.304641	-0.0743366	0.20229	0.15984	0.0787718	-0.0871212	-0.0465639	0.0700492	-0.0850884	-0.00219949	0.0652066
PANC207	0.0441936	-0.133987	0.132022	-0.150702	-0.274825	0.0991147	0.00565457	0.134244	-0.104582	-0.110884	-0.0143046	0.0817959	0.0927501	-0.459453	-0.1382	0.233088	0.173524	0.100467	-0.031696	-0.290122	0.00611994	-0.0621458	-0.065722	-0.316755
PANC208	-0.0522029	-0.208545	0.138859	-0.0577279	-0.236745	0.144548	0.0661045	0.213333	-0.180577	-0.0516847	0.067356	0.0826321	0.0981573	-0.161084	-0.0943155	0.12312	0.0853057	0.060369	-0.0228258	-0.344934	-0.0541753	-0.051786	-0.0111252	-0.347597
PANC209	-0.306915	-0.144328	0.106201	-0.114645	-0.234688	0.144227	-0.0692824	0.106312	-0.177082	-0.00886991	0.169659	0.106365	0.124608	-0.191152	-0.31482	0.14156	0.0857463	0.0647184	-0.0274352	-0.237029	-0.0875555	0.0124768	-0.0665344	-0.496567
PANC210	-0.108776	0.0147075	0.156308	-0.119342	-0.102902	0.132016	-0.0259973	0.0500842	-0.074641	-0.179351	0.00345063	0.0386299	0.1467	0.186513	0.0822692	0.235579	0.262156	0.0972903	-0.0256332	-0.201204	-0.0521593	-0.129321	0.00444024	-0.177836
PANC211	-0.0877627	-0.233775	0.144275	-0.0392895	-0.179223	0.102932	0.0355658	0.100415	-0.102567	-0.0811935	-0.00145142	0.0592367	0.091205	-0.0657221	-0.0554724	0.168601	0.141236	0.0856998	0.055097	-0.325604	-0.0836498	0.297598	-0.0478337	-0.40825
PANC212	-0.197258	-0.240082	0.138142	-0.212796	-0.188192	0.161225	-0.00277846	0.0546504	-0.0919941	-0.131862	0.062819	0.0734872	0.0605571	-0.385741	-0.178608	0.180445	0.110028	0.0363141	-0.00999635	-0.240122	-0.000357895	0.0802311	-0.0372374	-0.374229
PANC241	-0.120792	-0.180884	0.196851	-0.116489	-0.223973	0.122017	0.000864726	0.118669	-0.172166	0.0908921	-0.0532563	0.0523598	0.139626	-0.280328	-0.0952357	0.207887	0.130423	0.12167	-0.0584686	-0.233335	0.0057619	-0.0196047	0.0297021	-0.340123
PANC242	-0.243721	-0.164947	0.150445	-0.199228	-0.118272	0.1186	0.0067509	0.175618	0.00753184	-0.0852982	-0.0583641	0.0158244	0.0940864	-0.353611	-0.191329	0.209625	0.165106	0.137764	-0.121806	-0.289005	0.00548115	-0.0103751	-0.0144197	0.0658939
PANC245	-0.209262	-0.248191	0.105173	-0.183914	-0.269384	0.098564	-0.0304015	0.014456	-0.131348	-0.126328	0.0132627	0.112042	0.114302	-0.504986	-0.178865	0.189155	0.0948668	0.0281301	0.00100173	-0.363319	0.0239828	-0.0972388	-0.0653316	-0.474574
PANC253	0.0264759	-0.220914	0.113113	-0.262667	-0.153567	0.101451	0.000841092	0.168299	-0.255689	-0.0803691	0.0907386	0.0745625	0.106857	-0.203524	-0.244345	0.166013	0.00321493	0.0954204	-0.0202926	-0.333679	0.0468696	-0.120991	-0.039303	-0.283679
PANC255	-0.112401	-0.222079	0.152096	-0.262933	-0.196859	0.104627	-0.102055	0.0393064	-0.0997686	-0.145243	0.13609	0.0826506	0.103445	-0.194761	-0.277103	0.200688	0.118118	0.0546041	-0.0524782	-0.439006	-0.0489735	-0.0262112	-0.00909035	-0.490983
PANC260	-0.127918	-0.209146	0.161155	-0.112217	-0.199365	0.104186	0.0116477	0.0946766	-0.0881025	-0.0778154	-0.0253041	-0.034702	0.0695143	-0.353353	-0.222546	0.16374	0.168459	0.0543977	-0.0404313	-0.27105	0.00368734	-0.192192	-0.0123047	-0.435742
PANC219	0.137776	-0.194776	0.0867001	-0.157258	-0.240744	0.0964775	-0.00734342	0.0853259	-0.199664	-0.118676	0.0931904	0.0614817	0.102847	-0.21117	-0.197892	0.212575	0.121937	0.00571562	0.0123318	-0.522856	-0.0542117	-0.0948622	0.000120589	-0.44081
PANC222	-0.0597737	-0.188527	0.103054	-0.15655	-0.100236	0.0309546	-0.0491694	0.126223	-0.119177	-0.0433619	0.0205335	0.133777	0.178951	-0.0629729	-0.165867	0.0325498	0.0195015	0.117477	0.0705596	0.196565	-0.0104687	-0.072399	-0.0145456	-0.454642
PANC226	-0.187584	-0.0421193	0.0457536	-0.167344	-0.232749	0.0818053	-0.0878875	0.005548	-0.0446424	0.0505965	0.123018	0.167879	0.0814526	-0.358851	-0.0868332	0.101028	0.0999744	0.168942	-0.0324985	0.180414	-0.0230767	0.103822	-0.0111711	-0.365294
PANC230	-0.0829234	0.0042124	0.10407	-0.245174	-0.235693	0.127999	0.0357594	0.168684	-0.213262	-0.0343698	0.00919376	0.00452677	0.0795178	-0.444934	-0.0807411	0.225599	0.114669	0.0329441	-0.00490879	-0.469848	0.0197368	0.110373	-0.0263867	-0.305758
PANC233	-0.0620308	-0.190216	0.116406	-0.236312	-0.135851	0.13881	-0.0341632	0.0593214	-0.074933	-0.142512	0.0656733	0.0361335	0.105885	-0.375346	-0.204988	0.148415	0.0225715	0.124342	0.00423415	-0.41203	0.0184769	0.120325	0.0107667	-0.381016
PANC234	-0.185289	-0.200081	0.103099	-0.0998826	-0.128192	0.108755	0.0528561	0.103448	-0.144707	-0.0637735	0.105613	0.0292992	0.137939	-0.490038	-0.1549	0.174192	0.0975816	0.0517615	0.0193663	-0.343817	-0.0152298	0.0993063	-0.0149037	-0.341755
PANC236	0.0838877	-0.19473	0.0922783	-0.168334	-0.163985	0.179124	0.0445664	0.173779	-0.0901655	-0.0898822	0.0694664	0.0276229	0.111689	-0.106616	-0.163383	0.149334	0.0571639	0.0579829	0.0250821	0.127492	0.023048	-0.151107	-0.0164355	-0.248541
PANC1	-0.105006	-0.203439	0.0989025	-0.169867	-0.195563	0.104363	-0.000940597	0.077191	-0.178143	-0.0701331	0.0560443	0.0815929	0.111278	-0.338061	-0.225679	0.144374	0.0835202	0.046547	-0.0482012	-0.445793	-0.0226998	-0.018558	-0.0334074	-0.375776
PANC2	0.114969	-0.136129	0.0551866	-0.170962	-0.103565	0.0607256	-0.0439701	-0.0722125	-0.17203	-0.147149	0.0511856	0.0898255	0.134649	-0.434968	-0.216336	-0.0151483	-0.0177402	-0.032068	0.0348971	-0.350604	-0.128826	0.0718331	-0.0233745	-0.190637
PANC3	0.0118092	-0.187017	0.0903357	-0.18977	-0.305471	0.132252	-0.0483846	0.0250199	-0.0931165	-0.0787171	0.116727	0.122099	0.109543	-0.0567014	-0.165185	0.184013	0.118732	0.0633052	-0.0432744	-0.406961	-0.0988719	-0.0612978	0.00516537	-0.417614
PANC4	0.0434344	-0.133011	0.171233	0.0713666	-0.0957917	0.127057	0.0485644	0.0975409	-0.0201794	-0.0660171	0.00819776	0.108217	0.0958105	-0.377408	0.0025128	0.209805	0.170764	0.156893	-0.0494563	-0.312803	0.00934516	0.0724112	-0.0266724	-0.295019
PANC6	0.0757457	-0.251426	0.0850163	-0.197059	-0.260808	0.123992	-0.0598032	0.0267689	-0.19816	-0.122292	0.131152	0.151715	0.0942337	-0.380844	-0.304166	0.183585	0.0396397	-0.00967026	-0.014143	-0.229211	-0.0433038	0.28316	-0.020737	-0.427494
PANC7	0.255572	-0.0846603	0.0990861	-0.126165	-0.159023	0.0389039	-0.0237913	0.00961672	-0.192488	-0.216208	0.0239237	0.258683	0.110145	0.375002	-0.166212	0.215056	0.0800711	0.0525483	0.00665532	0.0839353	0.0108314	-0.135077	0.0042775	0.0166668
PANC8	-0.174936	-0.183124	0.142684	-0.163292	-0.130397	0.187323	0.0718728	0.186371	-0.0307051	-0.14516	0.0503675	0.0196999	0.139835	-0.377752	-0.0951856	0.170336	0.130423	0.0704889	0.0137896	-0.278095	0.0738522	-0.120506	-0.0339096	-0.29562
PANC9	-0.0955791	-0.193681	0.0661041	-0.258835	-0.156862	0.0920666	-0.00448436	0.0438567	-0.14818	-0.141408	0.141069	0.13183	0.115403	-0.125344	-0.248666	0.155329	0.0780761	0.0727559	0.00306664	-0.287115	-0.0730534	-0.0956312	-0.0896173	-0.30404
PANC10	-0.170721	-0.199351	0.147628	-0.0996329	-0.134291	0.147726	0.069751	0.163811	-0.0793769	-0.114761	0.0298302	0.0431162	0.151981	-0.201891	-0.16567	0.201864	0.108558	0.138378	0.047566	-0.42191	-0.0628976	0.00446678	-0.0461756	-0.394075
PANC11	-0.184228	-0.239803	0.10619	-0.275026	-0.264519	0.184199	0.0233033	0.11925	-0.218348	-0.154863	0.127328	0.112844	0.0801992	-0.247596	-0.214584	0.122096	0.0713737	0.0465677	-0.0583684	-0.407563	-0.0561042	0.0666961	-0.00355607	-0.242957
PANC12	0.0832985	-0.31743	0.0845835	-0.131303	-0.187068	0.110633	0.0436989	0.167982	-0.00471885	-0.0482627	0.0143214	0.0433994	0.135096	-0.320363	-0.206286	0.127656	0.066521	0.0333879	0.0348848	-0.170534	-0.0381287	0.0647616	-0.0391095	-0.379985
PANC13	-0.0512032	-0.236383	0.120452	-0.215287	-0.204656	0.105441	0.0167049	0.136681	-0.139425	-0.00952434	0.0804462	0.0271541	0.0851598	-0.305758	-0.276634	0.137504	0.0152098	-0.0103189	-0.0316322	-0.289779	-0.0100322	-0.0092852	-0.0212598	-0.432907
PANC14	-0.140411	-0.240875	0.146989	-0.270865	-0.32715	0.106895	0.0341464	0.0475541	-0.120508	-0.064836	-0.0249839	0.0443868	0.127895	-0.476292	-0.113656	0.174169	0.147451	0.0836619	-0.0303563	-0.18342	0.0337877	-0.0599059	-0.0949474	-0.362459
PANC15	-0.188992	-0.19864	0.122321	-0.191674	-0.24992	0.163169	0.0351453	0.174941	-0.107013	-0.134022	0.0675649	0.132222	0.178439	0.0544677	-0.176273	0.0782966	0.0259589	0.0217867	-0.00811762	-0.298112	-0.0011068	0.0313236	-0.048951	-0.411515
PANC17	0.0245384	-0.189667	0.035086	-0.234035	-0.0991088	0.138662	0.0344772	0.133101	-0.126027	-0.00697413	0.0807023	-0.11077	0.168986	-0.00223369	-0.181152	-0.0229928	0.0554718	0.131916	0.045849	-0.220534	-0.0764182	0.0432998	-0.0232952	-0.430329
PANC18	-0.157344	-0.23561	0.0986845	-0.274773	-0.328892	0.0881037	-0.0216788	0.0130674	-0.205287	-0.130986	0.098	0.0347217	0.11826	-0.494161	-0.214054	0.134218	0.073712	-0.00483332	-0.0305798	-0.288576	-0.084421	-0.188427	-0.00994229	-0.503268
PANC19	-0.0856161	-0.320632	0.163526	-0.0632392	-0.130825	0.222042	0.00363241	-0.00836541	-0.144096	-0.135641	0.0764651	0.10807	0.0714341	-0.484282	-0.226226	0.122383	0.0744075	0.0960569	0.0615364	-0.3177	-0.0402837	0.299056	-0.0543564	-0.501206
PANC20	-0.217168	-0.186735	0.153868	-0.167362	-0.232764	0.113557	0.0815352	0.181674	-0.111746	-0.0971536	0.0827697	0.102423	0.107664	-0.310139	-0.254522	0.134009	0.11663	0.0986469	-0.0208425	-0.415123	-0.0356964	-0.0652935	-0.0706539	-0.408078
PANC21	-0.237847	-0.203129	0.139269	-0.0844093	-0.167352	0.0648091	-0.0674101	0.00583247	-0.0939206	-0.0997948	0.0486286	0.132681	0.131897	-0.505158	-0.12469	0.150283	0.096177	0.182108	0.00215064	0.0380587	-0.0401589	-0.116802	-0.0546018	-0.184709
PANC22	0.0900282	0.0290825	0.186423	0.0691471	-0.113056	0.122237	0.0286138	0.0908071	-0.0959447	-0.057889	0.058943	0.103503	0.116028	-0.199572	0.311274	0.251953	0.2202	0.0938383	-0.00173731	-0.322511	-0.0137328	-0.0421467	-0.0110477	0.137802
PANC23	-0.189013	-0.201181	0.0929977	-0.164431	-0.172688	0.107988	-0.0413662	0.0580946	-0.201654	-0.0692165	-0.00735808	0.0223293	0.104031	-0.239778	-0.158398	0.168555	0.128704	0.116638	0.0260819	-0.386772	-0.0536924	0.319839	0.0181598	-0.449573
PANC24	-0.0310467	-0.303042	0.0655436	-0.304299	-0.255505	0.0583542	-0.0145226	0.0624563	-0.164847	-0.0934776	0.0975399	0.0117492	0.0800402	-0.512031	-0.234344	0.152689	0.0449256	0.0367392	0.0146097	-0.310827	0.0210169	0.104782	-0.0543245	-0.277579
PANC28	-0.0835499	-0.200533	0.13345	-0.1493	-0.238649	0.0969508	0.0620981	0.12375	-0.0804449	-0.170111	-0.0834963	0.00231422	0.0928204	-0.460914	-0.196781	0.190404	0.0959521	0.0430749	-0.0114798	-0.342013	-0.071533	-0.17128	-0.0472146	-0.355415
PANC29	-0.301999	-0.182797	0.0954561	-0.185906	-0.284639	0.132917	-0.0356864	0.0747905	-0.0951789	-0.0616334	0.0664408	0.0971927	0.129631	-0.407992	-0.283128	0.173912	0.0793475	0.0778548	-0.0234232	-0.378783	-0.0367387	0.0479511	-0.0423684	-0.521052
PANC30	-0.190044	-0.220487	0.114627	-0.249937	-0.214384	0.143952	-0.0115506	0.122866	-0.192871	-0.0965256	-0.0443657	0.0299794	0.167197	-0.390638	-0.185348	0.170464	0.0519963	0.218284	-0.00681173	-0.103265	-0.0636909	-0.0820079	0.0196494	-0.417958
PANC31	-0.203902	-0.238572	0.0820022	-0.247943	-0.242824	0.154697	-0.0212984	0.0770605	-0.0553478	-0.104575	-0.06696	0.126616	0.139849	-0.499144	-0.227867	0.125956	0.121707	0.0959582	0.00149808	0.0656362	-0.0347268	0.0641387	-0.0333174	-0.480673
PANC32	-0.235778	-0.206343	0.147036	-0.255559	-0.198963	0.0872919	-0.0724086	0.00441742	-0.0416981	-0.105136	0.106277	0.0131764	0.0739028	0.023196	-0.221337	0.214326	0.0817426	0.0723713	-0.0841822	-0.38136	0.0347283	-0.120801	-0.0548633	-0.437889
PANC35	-0.0155599	-0.234273	0.0886936	-0.128835	-0.0840202	0.104716	0.0135965	0.0445639	-0.138782	-0.0692974	0.135713	0.0813119	0.263048	-0.403353	-0.0878553	0.133534	-0.050598	0.0797136	0.098081	0.21495	0.0659971	0.247732	0.0471241	-0.457649
PANC36	-0.127482	-0.286447	0.152985	-0.216854	-0.145713	0.153381	-0.0012548	0.152168	-0.0898926	-0.102955	0.0751364	0.0369293	0.0920039	-0.3488	-0.220648	0.181567	0.0389239	-0.00905812	-0.0722432	-0.212544	0.0467865	-0.126249	0.0359926	-0.368215
PANC37	0.0167747	-0.24907	0.144356	-0.168394	-0.131669	0.151466	0.0146508	0.113006	-0.179447	-0.0850593	0.0235887	0.0637921	0.127668	-0.364092	-0.233922	0.176219	0.14715	0.179987	0.0468317	-0.316926	-0.0685172	0.17505	-0.0611787	-0.473457
PANC38	-0.068426	-0.151934	0.142216	-0.186473	-0.0585807	0.11559	0.0445939	0.120467	-0.0621181	-0.147643	-0.0661071	-0.0138119	0.0454561	-0.285998	-0.147113	0.20019	0.133374	0.0460753	-0.0679834	-0.356188	0.0362853	0.0229296	-0.0372178	-0.199056
PANC39	-0.104487	-0.217037	0.101029	-0.211863	-0.20044	0.0920752	0.0343326	0.137527	-0.171748	-0.113416	0.0513516	0.128718	0.137839	-0.235826	-0.189575	0.164913	0.138267	0.110076	0.0262882	-0.191754	0.0263247	0.0472457	-0.0208938	-0.160139
PANC41	-0.0683141	-0.237125	0.158817	-0.0864802	-0.267954	0.128985	0.0653414	0.1701	-0.190149	-0.148103	-0.00833198	0.0619782	0.128342	-0.234366	-0.208537	0.179028	0.0984128	0.091207	-0.0191885	-0.42423	0.0168128	-0.188589	-0.0572198	-0.403267
PANC42	0.144924	-0.219715	0.121692	-0.0942845	-0.214302	0.0546514	-0.0477734	0.0947968	-0.131245	-0.177592	-0.00663475	0.170377	-0.00807959	-0.417786	-0.0894907	0.221342	0.0877624	0.0714622	-0.0537488	-0.411343	-0.0280081	-0.0941152	-0.0440838	-0.22629
PANC43	-0.089386	-0.167591	0.125069	-0.174069	-0.194061	0.146844	0.0728726	0.121252	-0.0719936	-0.139469	0.0262131	0.0781549	0.106228	-0.238833	-0.222408	0.174794	0.158033	0.066352	-0.0275197	-0.228008	0.038213	-0.0496348	0.000941509	-0.49966
PANC44	-0.110216	-0.186981	0.15054	-0.197211	-0.169123	0.131803	0.0210828	0.117483	-0.0479365	-0.0974861	0.0659606	0.0176469	0.0974398	-0.0252579	-0.115321	0.219672	0.142207	0.0574737	-0.0510383	-0.365638	0.0307333	-0.145297	-0.0480955	-0.105069
PANC45	-0.0776636	-0.23745	0.143615	-0.161384	-0.227762	0.152371	0.0140446	0.132095	-0.149603	-0.103493	-0.0299131	0.0266617	0.107934	-0.413834	-0.129223	0.165073	0.132955	0.0831437	-0.0119603	0.0682994	0.0315027	-0.141107	-0.018679	-0.362459
PANC46	-0.0195832	-0.155979	0.0996627	-0.225408	-0.100698	0.101488	0.0533049	0.162235	-0.145662	-0.141988	0.0894536	-0.0063079	0.0668296	-0.317012	-0.153465	0.180833	0.107781	0.0174049	-0.0814535	-0.278868	0.0700887	-0.0957094	-0.0519527	-0.0412374
PANC47	-0.0871554	-0.133026	0.130042	-0.21115	-0.25668	0.130325	0.0253101	0.0369166	-0.216332	-0.123542	0.0753701	0.0735455	0.07095	-0.129726	-0.12327	0.202264	0.117481	0.0154283	0.0262093	-0.459453	-0.172682	0.461594	-0.0526482	-0.310139
PANC48	0.0409668	-0.242022	0.0842442	-0.185762	-0.383241	0.120118	-0.109887	0.0570809	-0.198355	-0.034682	0.0621913	0.0255943	0.0923901	-0.107733	-0.172138	0.183715	0.0816841	-0.020062	-0.0123549	-0.0418388	-0.0329133	-0.250495	0.0778877	-0.276033
PANC51	0.0955796	-0.193039	0.120058	-0.140176	-0.157095	0.1321	-0.0131159	0.0555223	-0.0228854	-0.1304	0.0537379	0.0145945	0.0250632	-0.227751	-0.10702	0.210331	0.146044	0.0361831	-0.0146773	-0.254727	-0.0813922	0.00254639	0.0364666	-0.394247
PANC53	-0.105411	-0.23565	0.158702	-0.18614	-0.196678	0.146229	0.0570723	0.103276	-0.137934	-0.115056	0.069403	0.0454836	0.0438409	-0.330844	-0.124792	0.193789	0.104662	0.0359697	-0.00483012	-0.389693	-0.0179448	0.076481	-0.0357186	-0.373112
PANC54	-0.0858797	-0.217538	0.105169	-0.255065	-0.318797	0.0860539	-0.0360521	0.0788999	-0.100797	-0.107375	0.0332759	0.117475	0.105643	-0.100516	-0.253594	0.194731	0.111776	0.096835	-0.0208307	-0.0536945	-0.00994838	-0.100328	-0.0560295	-0.39124
PANC55	-0.373204	-0.252934	0.084646	-0.228047	-0.146675	0.0680626	0.00413536	0.0719594	-0.0240548	-0.060974	-0.0297049	-0.0558389	0.0697124	-0.380587	-0.183248	0.184428	0.137839	0.0716275	-0.0363055	-0.0719936	-0.110502	-0.0418406	-0.0115194	-0.358508
PANC57	-0.118461	-0.284283	0.0801267	-0.223324	-0.230244	0.163334	-0.0671045	0.0115584	-0.223342	-0.0211188	0.115495	0.00534973	0.106708	-0.452752	-0.307293	0.156878	0.0314302	-0.0213508	-0.0269698	-0.101375	-0.0498857	0.0580292	-0.0263311	-0.480501
PANC58	0.069539	-0.223492	0.0876621	-0.195543	-0.120437	0.0846615	-0.027518	-0.0412622	-0.136904	-0.150805	0.167255	0.0138131	0.144524	-0.337803	-0.172219	0.10992	0.0892669	0.0865262	-0.0508441	-0.331789	-0.101319	0.0737028	-0.00468013	-0.320964
PANC60	0.00725345	-0.207936	0.146698	-0.222524	-0.231632	0.122843	0.00738313	0.0568638	-0.145952	-0.131992	-0.00257974	0.0494872	0.0344394	-0.319246	-0.213376	0.145416	0.102887	0.0180166	0.035411	-0.349315	-0.0666729	-0.134863	0.00603155	-0.35258
PANC61	-0.0613883	-0.240378	0.0932922	-0.222366	-0.226873	0.128324	-0.0125424	0.133607	-0.104246	-0.0880038	0.066269	0.0343701	0.0698404	-0.248198	-0.13717	0.194138	0.113374	0.0580249	-0.0788136	-0.307133	-0.0107492	-0.135834	-0.00270465	-0.39459
PANC63	-0.155096	-0.112853	0.0875774	-0.20856	-0.233846	0.107277	0.0180732	0.0284929	-0.140831	-0.102308	-0.057154	-0.0125535	0.110891	-0.25971	-0.225526	0.15737	0.17784	0.101509	-0.00830556	-0.385226	-0.0713763	-0.0566335	-0.0202715	-0.47612
PANC65	0.323452	-0.0753669	0.0982737	0.0452623	-0.0932633	0.101787	0.000227428	0.08092	-0.196439	-0.0486131	0.0350487	0.103444	0.109699	-0.288662	0.183119	0.239844	0.194976	0.105493	-0.00706595	-0.143472	-0.0339665	0.0809328	0.0277064	-0.185654
PANC66	-0.225782	-0.144697	0.119053	-0.176798	-0.192602	0.159393	0.0457652	0.0988135	-0.0722501	-0.0983549	0.0482887	0.0228683	0.0933137	-0.30361	-0.170365	0.187045	0.115661	0.143218	-0.0051973	-0.379899	-0.00371253	-0.108937	-0.0276528	-0.419762
PANC67	-0.0780245	-0.265576	0.0140711	-0.235655	-0.235506	0.0648885	-0.0310305	0.0773474	-0.173422	0.0322553	0.062479	0.126335	0.058964	-0.00360827	-0.224775	0.173907	0.0768062	0.0654455	-0.0482807	-0.267785	-0.0932884	0.0301983	-0.0021223	-0.445106
PANC68	0.0060147	-0.276076	0.0984385	-0.173603	-0.279872	0.141923	-0.0461444	0.0810165	-0.122875	-0.15463	0.0617401	0.039076	0.130241	-0.296651	-0.247569	0.184203	0.069825	0.0321516	-0.0508958	-0.394161	0.0142429	-0.0840683	-0.045353	-0.433336
PANC69	0.00248438	-0.303975	0.107321	-0.0990839	-0.14212	0.0789724	-0.0841001	0.0725735	-0.21952	0.00379314	0.0804678	0.134034	0.143816	-0.379212	-0.291456	0.149659	0.0546754	0.0551464	-0.0665899	0.249744	0.027052	-0.0442172	0.0373004	-0.523027
PANC70	0.0662554	-0.123754	0.146154	-0.195554	-0.260401	0.147721	0.00701586	-0.02906	-0.0633585	-0.142695	0.0139369	-0.0263059	0.0877167	-0.0782651	-0.157716	0.175867	0.20498	0.0631658	0.0336542	-0.296909	-0.0283285	0.298708	-0.0878881	-0.480072
PANC71	-0.0172335	-0.18322	0.137396	-0.144776	-0.173665	0.0997694	0.000155493	0.0678092	-0.143101	-0.182264	0.0103825	0.0703131	0.104553	-0.368559	-0.098099	0.167465	0.122014	0.0917889	0.0194324	-0.187201	0.0206452	-0.0930669	-0.0396419	-0.00670107
PANC73	-0.0208694	-0.177688	0.14669	-0.0785559	-0.265878	0.107718	0.0532031	0.222633	-0.234213	-0.0193257	0.0416847	0.0681784	0.0511595	-0.21641	-0.164294	0.164333	0.0928784	0.0907688	-0.038677	-0.221221	0.0233208	-0.0223641	0.0198408	-0.285053
PANC75	-0.112695	-0.2393	0.0925522	-0.216247	-0.270679	0.117302	0.0405412	0.0797007	-0.13637	-0.0904618	0.0965788	0.088779	0.123361	-0.245706	-0.240024	0.207691	0.131205	0.0806929	0.00401594	-0.333507	0.0412247	0.110617	-0.040575	-0.383765
PANC77	0.00750946	-0.27797	0.0863462	-0.208574	-0.266857	0.0967432	-0.0331697	0.108332	-0.18679	-0.132385	-0.0348536	0.0872381	0.125753	-0.341755	-0.242333	0.170662	0.0775191	0.0569336	-0.0779719	-0.0128867	-0.0541061	-0.202675	-0.00432954	-0.46624
PANC78	-0.116223	-0.157533	0.124423	-0.0807024	-0.392839	0.0856011	-0.121388	0.0392103	-0.162374	-0.0956847	-0.0188003	0.0386691	0.0539154	-0.0155499	-0.118931	0.125564	0.170614	0.0549213	-0.0264619	-0.113403	-0.0245699	-0.0897342	-0.0790708	-0.285655
PANC79	-0.0788247	-0.308727	0.135173	-0.2425	-0.329345	0.0913607	-0.0427666	0.078924	-0.0649687	-0.114825	0.187751	-0.0262475	0.11411	-0.411772	-0.262146	0.150106	0.0919078	0.0150142	-0.0206088	-0.273112	-0.00615551	-0.158082	0.0453809	-0.384195
PANC80	-0.149722	-0.181348	0.0692388	-0.173919	-0.224781	0.0739538	-0.00114211	0.118962	-0.157306	-0.0810739	-0.023093	0.0917006	0.190725	-0.457563	-0.214369	0.139535	0.0442424	0.0350563	-0.00789519	0.0323885	0.0226792	-0.0840536	-0.0351941	-0.428267
PANC81	-0.278408	-0.277058	0.14507	-0.208734	-0.273312	0.0832932	-0.0557518	0.0574256	0.0603093	-0.0956042	0.090781	0.0640076	0.119298	-0.320964	-0.189056	0.168699	0.103543	0.0726397	-0.093864	-0.115379	0.0616934	-0.133148	-0.0454725	-0.445106
PANC82	-0.0167211	-0.190664	0.131798	-0.144351	-0.183633	0.0342128	-0.00909145	0.205395	-0.161632	-0.0595863	0.00245626	0.00408505	0.133771	-0.0933855	-0.065902	0.1959	0.156805	0.172176	-0.0244597	0.0220792	0.016534	0.0253294	-0.0208078	-0.185225
PANC83	-0.137671	-0.148304	0.105337	-0.224942	-0.336475	0.100914	-0.0576897	0.062339	-0.118262	-0.05464	0.114555	0.0368343	0.079986	-0.132046	-0.228257	0.171824	0.114557	0.0736062	-0.0402335	-0.144846	-0.0578839	-0.193844	-0.0236817	-0.42758
PANC86	-0.143211	-0.260987	0.11375	-0.211166	-0.315558	0.093097	0.018248	0.089753	-0.242965	-0.0161443	0.0280505	0.0409615	0.131543	-0.208421	-0.201463	0.1738	0.162129	0.134954	0.0710373	-0.223885	-0.0372878	0.235206	-0.0142603	-0.32904
PANC87	-0.0819203	-0.259714	0.0317002	-0.283244	-0.254435	0.11555	0.0105725	0.0187217	-0.13025	-0.121707	0.0334447	0.0711026	0.154777	-0.169761	-0.303298	0.205369	0.133569	0.052938	-0.0404487	-0.136599	-0.0308353	0.0342788	0.0248186	-0.261857
PANC88	-0.110985	-0.227534	0.111502	-0.261492	-0.184835	0.113137	-0.0274704	0.103565	-0.166761	-0.20407	-0.0171588	0.00903404	0.0432243	-0.135052	-0.247883	0.185622	0.0968831	0.00199844	-0.0699531	-0.480587	-0.0340391	0.0393657	0.00512356	-0.20928
PANC89	-0.0684119	-0.176405	0.0794857	-0.206067	-0.0789265	0.183286	-0.0196752	0.178527	-0.0572414	-0.100771	0.180489	0.0680656	0.202537	-0.256703	-0.226622	0.0969904	0.0359376	0.0741975	-0.000423435	-0.059966	0.0421739	0.106792	-0.0614332	-0.487117
PANC90	-0.0236972	-0.330332	0.132294	-0.0873273	-0.328768	0.129732	0.0264005	0.075542	-0.147021	-0.113358	0.138374	0.0376549	0.134942	-0.375432	-0.0927808	0.190077	0.113891	0.025173	0.00771247	-0.217613	-0.0569169	0.153229	0.0127519	-0.316411
PANC92	-0.235955	-0.180914	0.119382	-0.207106	-0.204285	0.126414	0.022435	0.152364	-0.0859503	-0.0261662	-0.0119088	-0.0247078	0.115886	-0.146135	-0.265001	0.169098	0.141492	0.0805936	-0.062516	-0.319332	0.0355864	-0.329863	-0.0274824	-0.329727
PANC93	-0.101085	-0.259485	0.115695	-0.122693	-0.0668019	0.152943	0.0938879	0.180154	-0.154136	-0.0798186	0.141085	0.0420555	0.0993055	-0.118386	-0.0540153	0.201849	0.15524	0.105165	-0.0320708	-0.236685	-0.0394529	0.0960221	-0.0362452	-0.232733
PANC94	-0.208837	-0.184339	0.0466684	-0.255004	-0.287863	0.0907084	-0.0511358	0.0866379	-0.164747	-0.105137	0.111147	0.101245	0.0996424	-0.174486	-0.270402	0.129184	0.0612389	0.00755516	0.0257255	-0.44081	-0.0439252	0.113483	-0.0350741	-0.507993
PANC95	-0.118337	-0.0522509	0.0799182	-0.150895	-0.277806	0.100331	-0.0400506	-0.0312619	-0.164528	-0.097557	0.172088	0.101105	0.112141	-0.318559	-0.141298	0.204491	0.163724	0.0481602	-0.0100543	-0.359281	-0.0600891	-0.0793371	-0.00146127	-0.227407
PANC97	-0.0980565	-0.193777	0.164784	-0.106789	-0.179068	0.12403	0.0275724	0.153983	-0.0582016	-0.102531	0.0574463	-0.00575858	0.0910042	-0.366497	-0.140459	0.236541	0.115161	0.0647481	-0.0543217	-0.447254	0.00681589	-0.140521	-0.0158223	-0.338061
PANC98	-0.289769	-0.251002	0.0884398	-0.303169	-0.20284	0.14936	-0.0323901	0.00977319	-0.111929	-0.161116	0.100774	-0.00293705	0.12498	-0.419333	-0.236001	0.186968	0.0906383	0.00805611	-0.0313876	-0.256703	0.0203601	-0.114091	-0.00841261	-0.465123
PANC99	-0.0575571	-0.244772	0.134133	-0.115792	-0.1478	0.0842824	0.0332812	0.203472	-0.0652602	0.00356214	0.0619208	0.0102664	0.132178	-0.273541	-0.148817	0.162859	0.10435	0.130576	-0.0668535	-0.312889	-0.0392246	0.125503	-0.0333574	-0.283937
PANC100	-0.124723	-0.279698	0.113031	-0.247395	-0.123282	0.0820844	-0.01889	0.0992557	-0.134627	0.0389217	0.134479	0.0893215	0.130503	-0.117441	-0.239904	0.196775	0.0805625	0.0989604	-0.0621839	-0.263318	-0.0129992	-0.0679063	-0.0363395	-0.418388
PANC101	-0.113938	-0.18032	0.136061	-0.244084	-0.25433	0.11502	-0.0114885	0.102236	-0.153568	-0.115057	0.0590539	0.0463475	0.115158	-0.439264	-0.262175	0.164182	0.108974	0.0699196	0.0087722	-0.269418	0.0407859	-0.140063	-0.0252075	-0.204726
PANC213	-0.245748	-0.200202	0.140702	-0.0624236	-0.324889	0.145683	0.0314011	0.142138	-0.0821753	-0.153734	0.0304468	0.0899904	0.145573	-0.444247	-0.157289	0.195588	0.15443	0.0704061	-0.0722842	-0.00274916	0.0679053	-0.188244	-0.0114544	-0.371652
PANC214	-0.138028	-0.225644	0.106874	-0.250165	-0.255232	0.101048	-0.0450456	0.0385867	-0.165148	-0.0859534	0.120202	0.0874526	0.126985	-0.301377	-0.28336	0.21768	0.0752354	0.0696102	-0.0587987	-0.239005	-0.0061579	-0.0529246	0.00532588	-0.38557
PANC216	-0.116134	-0.214027	0.144544	-0.197924	-0.241885	0.109994	0.0314765	0.0957985	-0.0990914	-0.0523256	0.0865704	0.0635067	0.113191	-0.130499	-0.123735	0.186333	0.16445	0.0625671	-0.0575793	-0.336428	-0.00403047	0.0402419	-0.0499748	-0.22861
PANC217	-0.144177	-0.237576	0.114439	-0.0586323	-0.11812	0.123573	0.0545445	0.17496	-0.0352053	-0.103228	-0.00823972	-0.00959908	0.14183	0.376635	0.0735382	0.199816	0.191852	0.126036	-0.0265632	0.239606	-0.0872566	0.124809	-0.0360871	-0.314951
PANC218	0.0306554	-0.195877	0.124431	-0.14618	-0.194407	0.0870246	0.0391939	0.166305	-0.138346	-0.0127665	0.0582627	0.0697383	0.108463	-0.355758	-0.202335	0.138108	0.13239	0.216347	0.0253831	-0.253696	-0.0489747	0.158568	-0.0598213	-0.0992275
PANC220	-0.0708074	-0.2019	0.118345	-0.206177	-0.216642	0.116257	0.00513568	0.123753	-0.0842017	-0.0649874	-0.043203	0.071235	0.106234	-0.330157	-0.236827	0.229456	0.137065	0.0416664	-0.0513375	-0.207819	0.00350118	-0.0788964	0.0139054	-0.374401
PANC221	-0.0524933	-0.2079	0.118509	-0.022347	-0.269229	0.11236	0.0355239	0.0683644	-0.216632	-0.163	0.0299148	0.000553963	0.0665081	-0.217184	0.103273	0.126009	0.146668	0.0967734	0.0444241	-0.424401	-0.0781023	0.0958744	-0.0770656	-0.441154
PANC223	-0.132068	-0.197421	0.143984	-0.132829	-0.198948	0.143676	0.0514377	0.126523	-0.0362988	-0.13762	0.0291039	-0.0305712	0.0991474	-0.254297	-0.0987625	0.207652	0.13223	0.0483158	-0.0238985	-0.170877	0.027711	-0.168313	-0.00425645	-0.310655
PANC224	-0.260528	-0.221825	0.109189	-0.288298	-0.281269	0.131445	0.073433	0.0862655	-0.0905014	-0.150563	-0.0154057	0.0972604	0.14267	-0.423886	-0.261998	0.193391	0.107924	0.071793	0.016299	-0.13342	-0.0120009	-0.109236	-0.0305888	-0.504385
PANC227	-0.160872	-0.286052	0.0955532	-0.223296	-0.287522	0.0887618	-0.00389292	0.139571	-0.10822	-0.108226	0.0196536	0.0420505	0.134336	-0.306531	-0.235468	0.174854	0.0562411	0.0899375	-0.065261	-0.184881	-0.0400938	0.0576407	-0.0248429	-0.235826
PANC228	-0.112357	-0.170188	0.136591	-0.247823	-0.304485	0.102748	0.0248257	0.21416	-0.134165	-0.0446871	-0.0464987	0.0508659	0.0685637	-0.430587	-0.205853	0.187127	0.0811682	0.0796696	-0.0239264	-0.349229	-0.012456	-0.0322934	-0.0640994	-0.262888
PANC229	-0.0655379	-0.147557	0.127576	-0.161771	-0.228567	0.0804825	0.0518994	0.172255	-0.157711	-0.157594	-0.0351188	0.0175582	0.0812602	-0.262974	-0.0371171	0.197514	0.179981	0.0603673	-0.00843314	-0.268473	0.0538063	-0.122659	-0.0712409	-0.205843
PANC231	-0.149848	-0.238232	0.0521359	-0.264093	-0.246933	0.152454	-0.0392858	0.0718904	-0.152127	-0.0751501	0.134938	0.0490468	0.145983	-0.248369	-0.299555	0.137532	0.0584173	0.0445098	-0.00340754	-0.152063	-0.0306515	0.0778125	-0.0932286	-0.485742
PANC232	-0.225665	-0.249929	0.101566	-0.203875	-0.268806	0.133288	0.0223624	0.0389627	-0.18461	-0.128785	-0.00355439	0.0550903	0.165165	-0.304469	-0.272808	0.177657	0.104041	0.0779466	-0.064404	-0.299401	0.0330131	-0.0215967	-0.0229043	-0.353353
PANC238	-0.197659	-0.273868	0.105745	-0.217812	-0.203541	0.110929	-0.0519363	-0.0104183	-0.107214	-0.120597	0.16725	0.0288064	0.110023	-0.279899	-0.282363	0.186774	0.0665782	0.0576057	-0.0185214	-0.32105	-0.0608864	-0.236633	0.0200016	-0.467271
PANC239	-0.106921	-0.220486	0.100409	-0.193236	-0.160237	0.139075	-0.0177676	0.0438434	-0.187592	-0.039737	0.0690391	0.0907788	0.179975	-0.147166	-0.226621	0.119303	0.11593	0.0724948	0.0223189	-0.201118	-0.0319217	0.217979	-0.0608756	-0.373886
PANC240	0.0323228	-0.196247	0.0893417	-0.106625	-0.226083	0.122168	-0.0545611	0.0883559	-0.212825	-0.0919205	0.187443	0.117786	0.179074	-0.0475089	-0.136271	0.123374	0.0457432	0.0960422	0.0479299	0.0962206	-0.0414812	0.0953246	0.00438172	-0.416755
PANC244	0.0903419	-0.19673	0.155923	-0.202602	-0.291196	0.116806	0.00396204	0.141175	-0.097292	-0.0660296	0.0822005	0.155416	0.0939066	-0.378611	-0.223865	0.18229	0.121201	0.0609667	-0.107591	-0.28849	0.0358019	-0.0695734	-0.0726246	-0.178609
PANC246	-0.0147824	-0.230851	0.0350243	-0.193675	-0.121865	0.103632	-0.0524852	-0.0495916	-0.22138	-0.0186292	0.157697	0.0887409	0.0975571	-0.386171	-0.186273	0.0829715	0.00454143	0.0883603	0.0521413	-0.252149	-0.106862	0.0731623	-0.015265	-0.523715
PANC247	-0.172081	-0.221409	0.0979567	-0.186037	-0.287029	0.113409	-0.00220336	0.0892064	-0.187691	-0.177581	0.00437746	0.063456	0.138722	-0.414178	-0.208845	0.180242	0.100688	0.0629439	0.00396989	-0.181702	-0.0428317	-0.194379	-0.000862856	-0.456189
PANC248	0.0316419	-0.19289	0.117334	-0.154756	-0.12418	0.0773557	0.0482032	0.156987	-0.173209	-0.094118	0.0141621	0.0513798	0.0630449	-0.276548	-0.135018	0.169704	0.0273647	0.0424044	-0.0619589	-0.273971	-0.101939	-0.177262	-0.00419338	-0.217871
PANC249	-0.102247	-0.177731	0.104806	-0.18321	-0.243023	0.084877	0.00164277	-0.00685556	-0.0929464	-0.0963918	0.0658552	0.0862429	0.0401332	0.173798	-0.139404	0.194576	0.0825157	0.0129328	-0.0144551	-0.210225	-0.0857253	0.204528	-0.0140418	-0.37148
PANC250	-0.0355081	-0.235864	0.100568	-0.277492	-0.291596	0.101645	-0.0622426	0.0770008	-0.184897	-0.0419507	0.0545412	0.0380177	0.134912	-0.0782651	-0.256928	0.134318	0.0523151	0.0582208	-0.0274851	-0.204984	0.00275918	-0.188843	-0.0210907	-0.429986
PANC251	0.0237049	-0.130258	0.115908	-0.143004	-0.186736	0.140908	0.0182275	0.0903999	-0.172794	-0.147298	0.0531963	0.0211737	0.101327	-0.375776	-0.150636	0.176649	0.113839	0.0304511	0.0364368	-0.348026	-0.011107	0.0721031	-0.043149	-0.249228
PANC252	-0.107591	-0.323913	0.0903427	-0.240859	-0.336689	0.0982733	-0.0564531	0.0748619	-0.142337	-0.10876	0.105727	0.0269578	0.133311	-0.257905	-0.313525	0.141837	0.0951277	0.0203519	-0.0189415	-0.173369	-0.0729296	-0.0645719	0.0315681	-0.500089
PANC254	-0.106435	-0.281169	0.110612	-0.21675	-0.239025	0.132007	-0.019052	0.0603061	-0.112194	-0.133487	0.130948	0.0929749	0.120906	-0.245019	-0.132704	0.188234	0.0988819	0.071901	-0.0486733	-0.299487	-0.0240956	0.00448074	-0.0844189	-0.322597
PANC256	-0.16563	-0.264137	0.120549	-0.0607369	-0.310237	0.0877084	0.0181044	0.0812836	-0.171531	-0.0687402	0.137012	0.0710802	0.102198	-0.320105	-0.0688051	0.179499	0.0689572	0.0880161	0.0166691	-0.196565	-0.0269427	-0.0630683	-0.000581007	-0.324143
PANC257	-0.0265644	-0.249652	0.0759157	-0.219244	-0.293907	0.0634466	-0.0341387	0.0737829	-0.206078	-0.0755754	0.0740744	0.0575582	0.0909053	-0.42612	-0.221715	0.136448	0.0699949	0.0404019	-0.0591843	-0.143042	-0.0727668	0.111137	-0.0238067	-0.363576
PANC258	-0.130974	-0.187853	0.102913	-0.238525	-0.258746	0.152824	0.00212459	0.13648	-0.176808	-0.153549	0.000593684	0.0738496	0.14089	-0.330243	-0.244168	0.146485	0.0904418	0.112836	-0.0387647	-0.155156	0.0635273	-0.178368	-0.00714884	-0.473629
PANC259	-0.196801	-0.204817	0.115677	-0.221534	-0.337897	0.124156	-0.0444717	0.114673	-0.0713484	-0.0733769	0.112847	0.00670196	0.116481	-0.271651	-0.164317	0.207034	0.111826	0.0602712	-0.0457434	-0.126289	0.0189243	-0.0842847	-0.000991544	-0.498715
PANC261	-0.10129	-0.176765	0.0999628	-0.178286	-0.235487	0.143596	0.0286646	0.0203349	-0.0469249	-0.166304	0.0232011	-0.000164068	0.0951239	-0.307476	-0.181901	0.190386	0.05402	0.0327266	-0.0133415	-0.27105	-0.0419599	0.187378	-0.0450071	-0.359624
PANC262	-0.138997	-0.208704	0.0978221	-0.306499	-0.227396	0.125346	0.0248879	0.0930847	-0.18225	-0.147651	0.070648	0.0559205	0.0999636	-0.458594	-0.262253	0.199668	0.180129	-0.0304991	-0.044003	-0.315638	-0.038579	0.114943	-0.000204154	-0.302064
PANC263	0.373547	-0.236551	0.208929	0.057398	-0.354184	0.0565515	-0.116193	-0.0432556	-0.22546	-0.267809	-0.00991079	0.103303	0.0043875	-0.337373	0.110275	0.281947	0.151997	0.00791031	-0.0355205	-0.490897	-0.039878	-0.116178	0.0134996	-0.309538
PANC264	-0.149986	-0.239333	0.0789592	-0.180955	-0.231886	0.166164	-0.0230221	0.0048172	-0.203874	-0.15769	0.139726	0.111693	0.144569	-0.113145	-0.246899	0.130767	0.0492253	0.0758099	0.0424609	-0.230328	-0.0362964	0.0534294	-0.0673369	-0.41246
PANC265	-0.124893	-0.219414	0.0791309	-0.243236	-0.173436	0.119523	0.00203989	0.120768	-0.175759	-0.0555322	-0.0103771	0.0260378	0.091961	-0.380501	-0.227247	0.150644	0.0862259	0.0605987	-0.0113733	-0.240809	-0.0603257	-0.0049684	0.0222345	-0.294761
PANC266	0.0952435	-0.189053	0.131921	-0.153611	-0.208988	0.169724	0.0498642	0.107897	-0.225775	-0.0903898	-0.031633	0.090109	0.102289	-0.109365	-0.205369	0.15606	0.0906303	0.0767789	0.0766915	-0.353181	0.0161223	0.199287	-0.0605243	-0.498457
PANC267	-0.168095	-0.200566	0.127299	-0.265565	-0.0552494	0.146189	0.0854334	0.14166	-0.102568	-0.0995917	0.0370476	0.0031123	0.114094	-0.368645	-0.124886	0.194551	0.162452	0.072781	-0.0244957	-0.337287	-0.00922183	0.179978	0.000331165	-0.126118
PANC268	-0.138208	-0.242166	0.0523084	-0.253467	-0.306695	0.125519	-0.0560873	-0.143591	-0.0527775	-0.125031	-0.0198355	0.114612	-0.0112898	-0.311944	-0.159548	0.148944	0.076533	0.0311648	-0.0105507	-0.457649	-0.0867319	0.207187	-0.101399	-0.466412
PANC269	-0.0703985	-0.25505	0.100293	-0.262269	-0.176207	0.0987374	0.0224916	0.185924	-0.136706	-0.173504	0.0776245	0.0739183	0.145639	-0.414522	-0.22333	0.15621	0.112625	0.0284608	-0.047878	-0.249658	0.0445993	0.0171792	-0.077222	-0.244589
PANC270	0.233627	-0.163283	0.115894	-0.151747	-0.140565	0.12755	0.0325747	0.120885	-0.212152	-0.0889375	0.11893	-0.00649726	0.0656901	-0.309968	-0.118727	0.149838	0.0930535	0.0504838	-0.0170725	-0.45825	0.0169661	0.0196168	0.0248047	-0.0288662
PANC271	-0.339081	-0.226519	0.139049	-0.262525	-0.260205	0.172693	-0.078078	-0.0237741	-0.148041	-0.187442	0.10837	0.0463967	0.0655364	-0.345449	-0.253513	0.160584	0.0738911	-0.0372005	-0.0592733	-0.486257	-0.0150598	-0.0315407	-0.0567531	-0.480845
PANC272	-0.263365	-0.13295	0.135797	-0.167741	-0.248785	0.151068	0.0608569	0.0577448	-0.102531	-0.158509	0.00484455	0.0289799	0.0821559	-0.390638	-0.194689	0.212498	0.140381	0.0423196	0.0503625	-0.254297	0.0011524	-0.00844021	-0.0324118	-0.376721
PANC273	-0.214994	-0.211196	0.133507	-0.22269	-0.214716	0.145748	0.0548874	0.129535	-0.0815022	-0.158448	0.0873239	0.0633365	0.103814	-0.330329	-0.214759	0.199151	0.117407	0.0590143	-0.0115364	-0.31581	-0.0433417	-0.155453	-0.0378271	-0.401893
PANC274	-0.121372	-0.278314	0.109491	-0.195353	-0.153172	0.17243	0.0153671	0.0976887	-0.200161	-0.137304	0.0502644	0.0796729	0.119585	-0.00506876	-0.227914	0.162274	0.0609464	0.0339081	0.0182123	-0.408851	0.0175994	-0.102147	0.0199977	-0.266583
PANC275	-0.180051	-0.27553	0.137979	-0.215478	-0.29503	0.117047	-0.0302033	0.188722	-0.0408723	-0.127182	0.00248976	0.00191052	0.123995	-0.336428	-0.279232	0.200187	0.0984624	0.0427332	-0.000165461	-0.160224	0.0123038	-0.0892453	-0.0458946	-0.484282
PANC276	-0.191137	-0.24121	0.183094	-0.185883	-0.248966	0.117044	-0.0175442	0.0726907	-0.0436291	-0.142176	0.0142431	0.0237113	0.0588527	-0.231703	-0.20513	0.172912	0.18608	0.0607016	-0.0492559	-0.414178	-0.0724827	-0.186992	-0.0502231	-0.376291
PANC277	-0.123464	-0.214853	0.133867	-0.169031	-0.219008	0.104613	0.0274975	0.119916	-0.084799	-0.11443	0.0373452	0.0455715	0.0920393	-0.42801	-0.213916	0.171788	0.136905	0.0229637	-0.00683629	-0.314435	0.0169347	0.00141632	0.0046794	-0.35447
PANC279	-0.0100103	-0.133872	0.108476	-0.0380163	0.0179816	0.121615	-0.0820653	0.0345512	-0.161665	0.0711208	0.075048	0.0926629	0.160481	-0.105671	-0.205947	0.00851328	-0.0618815	0.146706	0.0596806	-0.012543	-0.0139702	0.176702	0.040535	-0.3116
PANC280	-0.171616	-0.197986	0.11134	-0.191233	-0.267729	0.120882	0.0903264	0.192258	-0.13816	-0.12596	0.00827799	0.0733436	0.107952	-0.389865	-0.126781	0.163756	0.113388	0.0637795	0.0297515	-0.240809	-0.0374733	-0.0336059	-0.0295995	-0.395621
PANC281	-0.119542	-0.235957	0.119495	-0.183585	-0.298924	0.11705	-0.0274279	0.141254	-0.144914	-0.090962	-0.0509085	0.126441	0.113677	-0.3616	-0.184024	0.180088	0.109136	0.0969839	0.0343179	-0.0749146	0.035317	-0.0802557	0.0570269	-0.303782
PANC282	-0.0502563	-0.25912	0.115465	-0.119145	0.0198066	0.0740563	0.0679435	0.131602	-0.160618	-0.0525625	0.158455	0.12593	0.167447	-0.30593	-0.0965565	0.144878	0.0884221	0.08616	-0.0673327	-0.212888	0.00980823	0.0309022	-0.00791848	-0.204812
PANC283	-0.260117	-0.307948	0.126157	-0.143034	-0.243293	0.228442	-0.0238701	0.0192349	-0.224406	-0.10998	0.143021	0.0722921	0.103693	-0.320191	-0.251888	0.222457	0.114735	0.0533801	-0.0323199	-0.311085	-0.0424023	-0.154747	-0.0657334	-0.475089
PANC285	-0.262878	-0.149366	0.139374	-0.167479	-0.217127	0.158528	-0.0324451	0.0533257	-0.0565216	-0.18156	0.0894748	0.0455784	0.132238	-0.353267	-0.199037	0.13754	0.0956508	0.111473	-0.0609686	-0.10653	-0.0451857	0.0599389	-0.00568921	-0.310483
PANC286	-0.0233175	-0.157866	0.115838	-0.130616	-0.163432	0.114431	0.024535	0.13349	-0.101679	-0.0103146	0.0780925	0.119786	0.120607	-0.302665	-0.15041	0.135762	0.130287	0.135876	0.0193059	0.00369418	-0.00489657	0.107194	-0.0684212	-0.175517
PANC288	-0.114188	-0.212863	0.120627	-0.13274	-0.118101	0.13928	0.0346493	0.0993693	-0.106959	-0.138211	-0.00924892	0.0769151	0.130929	-0.232218	-0.0756811	0.184871	0.150226	0.10335	-0.0332502	-0.103179	-0.00121967	-0.0309798	-0.0304321	-0.386686
PANC289	-0.0728425	-0.265936	0.103522	-0.0839781	-0.327722	0.150087	-0.0067503	-0.0413581	-0.05172	-0.169706	0.0311955	0.0182037	0.0944465	-0.320535	-0.267919	0.173524	0.0707973	0.000247046	-0.0832261	-0.231617	-0.00159928	0.173085	-0.0353654	-0.470536
PANC290	-0.0448765	-0.243156	0.128211	-0.0929905	-0.231056	0.0907698	-0.042145	0.0685318	-0.0545857	-0.11833	-0.0288411	0.0672483	0.0992818	-0.13342	-0.272337	0.161622	0.0855337	0.0265166	-0.0191173	-0.322425	-0.0481758	-0.0424011	-0.041853	-0.506361
PANC291	-0.189864	-0.284468	0.131047	-0.171513	-0.321729	0.133103	0.0138333	0.0746486	-0.179777	-0.224713	0.0827063	0.0350601	0.133192	-0.243301	-0.196759	0.177551	0.0571549	-0.0140623	-0.0206278	-0.310054	0.0202909	0.0733681	-0.0422601	-0.351033
PANC292	-0.0151255	-0.212907	0.152935	-0.139295	-0.167548	0.105465	0.0748466	0.138644	-0.0626682	-0.159744	-0.026048	0.0508126	0.107398	-0.182733	-0.0824288	0.182225	0.222728	0.107438	-0.023477	-0.362202	-0.0596042	0.01938	0.000520033	-0.155671
PANC293	-0.169277	-0.284951	0.0701361	-0.221803	-0.245554	0.160443	-0.0391837	0.0289092	-0.156489	-0.182678	0.110864	0.00987328	0.160088	-0.345879	-0.226228	0.146892	0.0513369	0.0126558	0.0277541	-0.333937	-0.0397816	0.122873	-0.034013	-0.4799
PANC294	-0.0890969	-0.290128	0.0765464	-0.264839	-0.1532	0.0795141	0.00163915	0.151021	-0.0754648	-0.156235	0.0678822	0.114586	0.0882079	-0.0268902	-0.187223	0.128538	0.115562	0.0765744	-0.0169185	-0.0399487	-0.0944119	0.227479	-0.0618236	-0.310054
PANC295	-0.0875279	-0.180421	0.0987206	-0.237927	-0.0620271	0.0879283	9.60331e-05	0.168873	-0.191084	0.0199036	0.213225	0.0976763	0.160101	-0.20928	-0.208418	0.125272	0.0638899	0.0982634	-0.0450736	-0.420621	0.0612059	0.0407636	-0.0349577	-0.151461
PANC296	-0.109241	-0.206553	0.0629264	-0.157015	-0.257622	0.150267	0.0619116	0.131843	-0.195796	-0.0547801	0.163682	0.0911139	0.100655	-0.315981	-0.292515	0.194719	0.00979894	0.0265166	-0.0278829	-0.425948	0.0750899	0.0188172	-0.0279844	-0.488148
PANC297	0.0356775	-0.187441	0.106387	-0.125258	-0.211917	0.0988471	0.080429	0.172873	-0.17386	0.0263583	0.0482912	0.0716142	0.0940071	-0.258593	-0.179823	0.139347	0.0390139	0.0989199	0.0246674	-0.349057	0.0101699	0.176632	-0.0817659	-0.303353
PANC298	-0.174654	-0.188047	0.102528	-0.272894	-0.261553	0.129949	0.0791655	0.0850601	-0.107389	-0.0805487	0.0527476	0.0679966	0.1252	-0.465123	-0.277606	0.153162	0.135897	0.0658482	0.00173148	-0.26306	0.0277009	-0.161223	-0.0413918	-0.37191
PANC300	-0.161585	-0.207287	0.0704222	-0.131352	-0.238357	0.11324	0.0934627	0.0864095	-0.0572234	-0.0704296	0.0274597	0.0599	0.117878	-0.259452	-0.175527	0.198141	0.0685036	0.0763849	-0.0413315	-0.306961	-0.0195645	-0.0288744	0.030346	-0.172767
PANC301	-0.0302749	-0.217835	0.100884	-0.194604	-0.23164	0.130585	-0.0149872	0.125358	-0.0847387	-0.0899235	0.0493411	0.0659183	0.0654972	-0.38935	-0.250886	0.148329	0.0603296	0.0604225	-0.02206	-0.305328	-0.0352854	0.186699	-0.102772	-0.493474
PANC302	-0.0803976	-0.13866	0.146985	-0.104262	-0.255485	0.0968678	0.0212245	0.0558538	-0.0820859	-0.13471	0.0209148	0.123265	0.134892	-0.184108	-0.0889213	0.207846	0.173467	0.144458	0.0862352	-0.28093	-0.0343665	0.0438551	-0.0106039	-0.35069
PANC303	0.000436763	-0.17517	0.0891905	-0.188063	-0.210907	0.128892	0.0265974	0.148108	-0.210943	-0.132524	0.194405	0.0926326	0.120903	-0.325088	-0.221666	0.128905	0.0363613	0.0436455	-0.0405858	-0.161943	0.040831	-0.0968275	-0.0176213	-0.488148
PANC305	-0.0533929	-0.215225	0.0632466	-0.233281	-0.267126	0.0653091	-0.0213705	0.0351294	-0.229703	-0.0878218	0.0609417	0.0958813	0.0944925	-0.326033	-0.238326	0.182042	0.0784891	0.0457686	0.0068703	-0.114434	-0.019416	-0.160873	0.0234059	-0.421996
PANC307	-0.120149	-0.230287	0.111542	-0.22847	-0.222617	0.124545	0.0374311	0.0961814	-0.11516	-0.160986	0.0858878	0.0471901	0.0882007	-0.319332	-0.193096	0.186017	0.146385	-0.00303732	-0.0410737	-0.41057	-0.0930398	0.011966	-0.0381922	-0.290809
PANC309	-0.102122	-0.163461	0.151244	-0.216281	-0.238454	0.157075	0.0568291	0.172735	-0.124283	-0.0845514	0.00627958	0.0505352	0.138542	-0.331703	-0.0586195	0.194999	0.0388543	0.0309763	0.00240709	-0.191668	0.123953	0.0651491	-0.0285973	-0.496825
PANC310	-0.273568	-0.199801	0.109446	-0.253929	-0.307217	0.114089	0.00220658	0.0639077	-0.157078	-0.14313	-0.00258617	0.0474504	0.117289	-0.417271	-0.268489	0.193443	0.14679	0.0557653	-0.0624977	-0.240895	-0.0375409	0.0207183	-0.0279518	-0.517959
PANC311	-0.0584918	-0.276137	0.106931	-0.257883	-0.175582	0.186724	-0.0204488	-0.0375163	-0.226318	-0.135478	0.0845037	0.0378641	0.0520119	-0.434281	-0.216528	0.232114	0.129158	0.0694056	-0.085726	-0.534711	-0.00697783	-0.122173	-0.00851191	-0.195104
PANC312	-0.226405	-0.125868	0.177106	-0.0953348	-0.208108	0.132119	0.0222828	0.116736	-0.041553	-0.116258	-0.0783608	-0.00475581	0.14755	-0.378697	-0.136799	0.248705	0.208443	0.121738	0.00436121	-0.371222	0.0348549	0.117865	-0.0558579	-0.440467
PANC314	0.173809	-0.26013	0.14166	-0.137542	-0.227079	0.124604	0.073229	0.11174	-0.144127	-0.122441	0.0448394	0.0454561	0.136791	-0.329727	-0.186613	0.22939	0.145462	0.0913206	-0.0276424	-0.473886	-0.0669697	-0.2144	-0.0955104	-0.444934
PANC315	-0.0853064	-0.318461	0.016036	-0.259308	-0.122164	0.099078	-0.0190148	0.0218369	-0.184702	-0.0595603	0.100754	0.153623	0.126104	-0.0626293	-0.213219	0.172568	0.0888893	0.0232691	0.0025421	-0.181359	-0.0810887	-0.0110727	0.0317647	-0.44124
PANC316	0.0288171	-0.182777	0.13526	-0.130942	-0.288532	0.151896	0.0719515	0.126004	-0.239815	-0.0243769	0.0378079	0.0344081	0.0925958	0.0915814	-0.175773	0.127898	0.122478	0.0547109	0.0411421	-0.371222	-0.0909624	0.308872	-0.0969279	-0.33892
PANC318	-0.134598	-0.239524	0.0771339	-0.155599	-0.292096	0.189961	-0.020067	-0.0698237	-0.0694714	-0.179201	0.0987317	-0.0117035	0.112205	-0.509539	-0.139212	0.146763	0.0754714	0.0369148	-0.0170991	-0.237459	-0.0864697	0.0122018	0.0170516	-0.460055
PANC319	-0.0131875	-0.267087	0.133257	-0.214748	-0.352159	0.0786883	0.000896028	0.0835008	-0.097399	-0.0892617	-0.0206796	0.0319049	0.144785	-0.387717	-0.213397	0.195539	0.131277	0.109868	0.0111018	0.0102234	0.00603967	-0.156602	-0.0457733	-0.494849
PANC320	-0.0219448	-0.157936	0.185923	0.0236695	-0.0886782	0.166168	0.00717183	0.103754	-0.0388642	-0.0799674	-0.0333748	0.0103164	0.0670273	-0.351033	0.0664806	0.252218	0.243326	0.144306	0.086059	-0.398284	0.0404072	0.229141	-0.0195187	-0.12165
PANC321	-0.129104	-0.191353	0.116716	-0.133491	-0.218732	0.111379	0.0326518	0.223222	-0.107901	-0.129335	0.116405	0.0533091	0.145406	-0.306016	-0.125481	0.1541	0.173343	0.0764538	-0.00963361	-0.201805	-0.0167234	0.0567271	-0.030391	-0.346308
PANC322	-0.135627	-0.256251	0.0852268	-0.217629	-0.0167211	0.159097	-0.0113772	-0.0347793	-0.0657478	-0.164334	0.120508	-0.0621796	0.0712704	-0.454127	-0.190406	0.16161	0.13259	0.00684064	-0.0445684	-0.396996	0.0036505	0.178744	0.00825495	-0.248026
PANC323	-0.0615987	-0.150149	0.0832207	-0.226415	-0.170324	0.101679	0.0300518	0.210402	-0.189867	-0.115997	0.0539706	0.025421	0.100282	-0.254469	-0.233506	0.211888	0.0986558	0.0554568	-0.0452139	-0.288146	0.00897801	0.097702	-0.00409956	-0.254211
PANC324	-0.0151472	-0.0414151	0.126446	-0.159863	-0.303003	0.101398	0.040173	0.131386	-0.296827	-0.00772898	0.0111893	0.0552632	0.1457	-0.526636	-0.136268	0.0787365	0.189095	0.113694	-0.009512	-0.308164	-0.101986	0.385187	-0.0623999	-0.485141
PANC326	-0.0486791	-0.0705179	0.0446644	-0.024815	-0.096269	0.0650937	-0.00079734	-0.0714636	-0.107541	0.0582977	0.27295	0.222813	0.123974	-0.162458	-0.219882	-0.0463463	0.0377918	0.214634	0.0649712	-0.0897772	-0.115423	0.309853	-0.0803432	-0.499488
PANC327	-0.238481	-0.296503	0.106629	-0.264096	-0.182367	0.0484863	-0.107848	0.0256323	-0.0949257	-0.0370166	0.0756313	0.0906499	0.110699	-0.368044	-0.184911	0.151934	0.0233573	0.0268723	-0.036728	-0.130585	-0.0315011	0.353901	-0.0154228	-0.340982
PANC329	0.237653	-0.164633	0.0876086	-0.0878255	-0.200193	0.0891662	-0.0504474	0.0417664	-0.128066	-0.0543582	0.107061	0.156229	-0.0271036	-0.457563	-0.025568	0.178408	0.0340806	0.017416	0.0434268	-0.394676	-0.0364594	0.101689	0.023789	-0.29459
PANC330	-0.102624	-0.272099	0.104526	-0.197491	-0.168859	0.13767	0.0123685	0.096424	-0.121603	-0.150203	0.157817	0.0528532	0.127837	-0.15464	-0.227386	0.149386	0.0503791	0.0989997	-0.0274939	-0.277923	-0.0270987	-0.123607	-0.050742	-0.375088
PANC331	-0.08811	-0.227643	0.139775	-0.208876	-0.210249	0.12923	0.0201071	0.111073	-0.13292	-0.211463	0.0277056	0.00892297	0.0941746	-0.353611	-0.195425	0.18991	0.130679	0.0256125	-0.0130605	-0.125688	-0.0058971	-0.118816	-0.0379788	-0.212201
PANC332	-0.229467	-0.300495	0.0827414	-0.221378	-0.303521	0.1004	-0.023416	0.0286061	-0.118085	-0.219273	0.111965	0.0803054	0.0951974	-0.259022	-0.198944	0.194594	0.128519	0.0573943	-0.0692513	-0.159795	-0.0492496	-0.0191605	0.0289081	-0.501893
PANC334	-0.134354	-0.176343	0.115339	-0.128965	-0.176019	0.0965379	-0.00147214	0.157606	-0.120079	-0.107956	0.03063	0.0973644	0.129156	-0.325346	-0.129612	0.22659	0.165272	0.0827818	0.0145497	-0.408851	-0.0263713	-0.0161266	-0.00508747	-0.357219
PANC335	-0.184795	-0.260167	0.107447	-0.260302	-0.220843	0.0787095	0.0292459	0.0438788	-0.154867	-0.117607	0.0976526	0.0484393	0.109649	-0.133678	-0.289345	0.195612	0.0530929	0.0520424	-0.0111134	-0.249228	-0.0855837	-0.140449	-0.0106382	-0.241325
DO32829-SP69557	-0.0547122	-0.214434	0.131717	-0.218519	-0.273461	0.100583	0.040542	0.162089	-0.149367	-0.073394	-0.0260607	0.107991	0.10131	-0.337631	-0.208952	0.171925	0.0748595	0.0429397	-0.00230389	-0.276634	-0.0519367	0.107885	-0.0176782	-0.362975
DO32860-SP110737	-0.178883	-0.182245	0.133438	-0.245794	-0.245853	0.142193	0.00357536	0.18707	-0.118697	-0.151069	0.0529728	0.0573083	0.108625	-0.2494	-0.207821	0.190805	0.134926	0.0660432	-0.0576311	-0.251118	0.0318527	0.0224583	-0.0165406	-0.378095
DO32863-SP69708	-0.122098	-0.194542	0.121483	-0.218327	-0.23772	0.110985	0.0580462	0.218367	-0.113056	-0.0970158	-0.0169112	0.0317066	0.128128	-0.197939	-0.176209	0.200272	0.105101	0.0629113	-0.0697264	-0.20086	-0.000578506	-0.0982052	-0.0405999	-0.39691
DO32875-SP69750	0.00371006	-0.213655	0.114341	-0.189459	-0.247358	0.102581	0.016867	0.12665	-0.168013	-0.0614966	0.0315473	0.0661115	0.151567	-0.301892	-0.202963	0.17355	0.129541	0.0802415	0.00101922	-0.347425	0.0126405	-0.040761	-0.0171751	-0.343301
DO32878-SP69765	-0.140088	-0.264581	0.117076	-0.240027	-0.268453	0.112092	-0.0148059	0.0973289	-0.109269	-0.107725	0.0619682	0.0883003	0.120966	-0.314263	-0.216472	0.197544	0.064483	0.047795	-0.0310419	-0.319676	-0.0249118	-0.0138801	-0.086148	-0.428697
DO32887-SP110744	-0.0163075	-0.250472	0.109551	-0.156604	-0.206713	0.123739	-0.0344526	0.00954957	-0.206244	-0.126257	0.114392	0.108372	0.124128	-0.403439	-0.252415	0.1685	0.0906202	0.0439501	-0.0204862	-0.360398	-0.100121	0.0420549	-0.0334067	-0.41435
DO32900-SP69838	-0.172312	-0.189689	0.126885	-0.191412	-0.240287	0.135518	0.0248308	0.101738	-0.114384	-0.0609908	0.0339698	0.049779	0.126442	-0.273627	-0.201778	0.193696	0.139415	0.0654237	0.0367615	-0.272339	-0.03347	-0.0576423	0.000108062	-0.410484
DO32936-SP76160	-0.0721456	-0.341738	0.120658	-0.248186	-0.311634	0.0945709	-0.109005	-0.121348	-0.176007	-0.179937	0.191721	0.0537018	0.0458243	-0.256015	-0.283648	0.196282	0.119587	0.049982	-0.0845976	-0.4488	-0.0960856	0.0255042	-0.0335994	-0.399573
DO33091-SP70556	-0.114395	-0.26894	0.0838384	-0.267279	-0.410468	0.0558322	-0.160213	-0.0690257	-0.241279	-0.239661	-0.0513295	-0.00991106	0.0332546	-0.367872	-0.310543	0.202938	0.0642841	0.0266384	-0.139241	-0.194675	-0.0761184	-0.132057	0.0505116	-0.372769
DO33128-SP70661	0.0502317	-0.204081	0.11617	-0.214318	-0.205493	0.124695	0.0469626	0.14668	-0.0958732	-0.0921385	-0.00148506	0.0561125	0.102185	-0.22019	-0.18697	0.184351	0.0981132	0.0539744	-0.0275834	-0.251204	0.00510702	-0.00872713	0.0167337	-0.350775
DO33168-SP110769	-0.182527	-0.174649	0.111806	-0.139339	-0.192996	0.0992396	-0.0429363	0.0538271	-0.249676	-0.119781	0.0973467	0.0618633	0.163189	-0.27904	-0.272583	0.175626	0.179292	0.109046	0.0310931	-0.164434	-0.0783427	-0.102384	-0.0484807	-0.269933
DO33168-SP70820	-0.0944701	-0.124762	0.128556	-0.181587	-0.130498	0.102172	0.0590855	0.198635	-0.144084	-0.0729821	-0.00714433	0.068954	0.137564	-0.17775	-0.149977	0.21024	0.146161	0.126274	0.00481065	-0.0156358	-0.00466212	-0.0923751	0.00423764	-0.162974
DO33256-SP72254	-0.123039	-0.278714	0.107838	-0.290811	-0.276597	0.0810255	-0.0762437	-0.0837784	-0.243186	-0.209066	0.0479425	0.0566011	0.0500498	-0.457649	-0.211902	0.191752	0.0576838	0.0240303	-0.121431	-0.431532	-0.0573642	-0.100892	0.0107862	-0.430243
DO33336-SP72566	-0.0747152	-0.1758	0.121336	-0.207084	-0.23192	0.13141	-0.00275634	0.111702	-0.157074	-0.113546	0.186889	0.0680304	0.115155	-0.308421	-0.1427	0.189451	0.103143	0.0714533	-0.031358	-0.25361	-0.0214342	-0.0975219	-0.0184682	-0.343645
DO33344-SP75865	-0.0539813	-0.245271	0.12221	-0.249533	-0.275545	0.146183	-0.00979959	0.0917784	-0.147899	-0.113866	0.0466463	0.0512117	0.127025	-0.286514	-0.232992	0.175101	0.128682	0.0650767	-0.00198577	-0.343817	-0.00754077	-0.0945633	-0.0454576	-0.418645
DO33368-SP71464	0.0607363	-0.229329	0.124331	-0.239584	-0.189686	0.071137	0.00545761	0.157632	-0.197546	-0.0277131	0.0163545	0.0136182	0.100068	-0.243644	-0.235345	0.206965	0.134008	0.0646489	-0.0789471	-0.258765	-0.0136355	-0.058194	0.04537	-0.388061
DO33376-SP75873	-0.132132	-0.220526	0.13579	-0.19628	-0.265508	0.148265	-0.00324807	0.145037	-0.108097	-0.10756	0.00672816	0.0770997	0.130542	-0.278524	-0.222763	0.17622	0.130343	0.0747372	-0.0434643	-0.208421	-0.0144732	0.0365106	-0.0284633	-0.34227
DO33392-SP75881	-0.140095	-0.232132	0.111546	-0.170608	-0.223771	0.166111	-0.0323864	0.0547513	-0.145644	-0.167448	0.0867406	0.0697879	0.101655	-0.311256	-0.179022	0.183399	0.160479	0.0632581	-0.0341123	-0.333851	-0.0208924	0.111672	-0.0302598	-0.439522
DO33400-SP71560	-0.179532	-0.240622	0.110645	-0.247309	-0.306683	0.121198	-0.0441572	0.00826838	-0.11914	-0.189998	0.0178901	0.0301833	0.113888	-0.329126	-0.21716	0.183845	0.0776686	0.0216354	-0.0880735	-0.328439	-0.0310016	0.181902	-0.0761006	-0.449487
DO33408-SP71584	-0.157438	-0.245848	0.109197	-0.182958	-0.233741	0.165413	0.0466461	0.202661	-0.0951397	-0.031426	0.0304158	0.0878389	0.121593	-0.245792	-0.19807	0.169398	0.067215	0.0723951	-0.0162093	-0.225259	-0.0392895	0.0499642	-0.040759	-0.340294
DO33472-SP71742	-0.116661	-0.248278	0.100323	-0.261437	-0.324958	0.144214	0.00424671	0.106588	-0.152761	-0.10898	0.0202193	0.0951119	0.123907	-0.313232	-0.227524	0.181485	0.109868	0.0672008	0.0130394	-0.198111	-0.0166237	-0.104188	-0.0606982	-0.453096
DO33480-SP71766	-0.206861	-0.258182	0.126009	-0.192887	-0.268487	0.165107	0.033293	0.132394	-0.0872088	-0.108815	0.0723024	0.0869182	0.133762	-0.27715	-0.174809	0.163332	0.0946011	0.114266	-0.0512516	-0.165723	0.00582473	0.0180402	-0.045675	-0.514608
DO33488-SP110780	-0.166356	-0.198862	0.106334	-0.244978	-0.162652	0.142576	0.00902996	0.076808	-0.152728	-0.159848	0.0179919	0.048215	0.111934	-0.248283	-0.151442	0.217416	0.111412	0.0703355	-0.000412279	-0.308335	-0.0599743	-0.106362	0.0173617	-0.382992
DO33512-SP71854	-0.164633	-0.259666	0.118466	-0.201051	-0.260554	0.11944	-0.00169521	0.129932	-0.140168	-0.122319	0.113647	0.0630094	0.127398	-0.278009	-0.196115	0.182281	0.0738707	0.0443372	-0.061658	-0.274744	0.0178807	-0.0469552	-0.0283766	-0.396652
DO33528-SP72230	-0.0930549	-0.292212	0.103967	-0.273641	-0.212138	0.0979966	-0.0832537	-0.00255106	-0.194768	-0.101274	0.0465934	0.0759865	0.111225	-0.470192	-0.275999	0.200892	0.0775327	0.060676	-0.123305	-0.311428	-0.0411545	-0.20229	0.0419463	-0.487976
DO33544-SP71958	0.0359405	-0.181963	0.107589	-0.18618	-0.13303	0.142707	0.0518544	0.154336	-0.144415	-0.151905	0.0857431	0.0616175	0.115692	-0.310913	-0.215831	0.165342	0.0819266	0.0694226	0.014231	-0.28617	-0.0369143	0.103439	-0.041405	-0.292528
DO33552-SP71982	-0.114112	-0.243531	0.0888384	-0.237689	-0.230161	0.111334	0.0144728	0.0891006	-0.140689	-0.0764151	0.0510466	0.0958244	0.113603	-0.247252	-0.279296	0.159433	0.0825907	0.0522825	-0.0336248	-0.215809	-0.0414446	0.0350366	-0.0163299	-0.398027
DO33600-SP72126	-0.0392947	-0.206623	0.0972345	-0.183203	-0.280016	0.127908	0.0350427	0.0722609	-0.112063	-0.0931521	0.140161	0.0615268	0.132867	-0.247854	-0.211494	0.157967	0.099786	0.072931	-0.050516	-0.205156	-0.0260276	-0.00191683	-0.0745531	-0.365552
DO33632-SP72398	-0.124334	-0.317002	0.095996	-0.271078	-0.275722	0.0855345	-0.0897437	-0.0534026	-0.202485	-0.211803	0.0792272	0.0343666	0.0516491	-0.402408	-0.275444	0.202275	0.0971851	-0.0321181	-0.118716	-0.415553	-0.0659229	-0.153713	0.00849578	-0.447855
DO33656-SP72622	-0.233846	-0.279326	0.110456	-0.24444	-0.336483	0.0415989	-0.0846593	-0.100721	-0.252284	-0.160042	0.142839	0.0845338	0.0858758	-0.337631	-0.248788	0.165443	0.0286456	0.0140119	-0.158012	-0.458336	-0.09205	-0.0447097	-0.0123615	-0.280328
DO33984-SP75889	-0.0158496	-0.203146	0.125045	-0.155717	-0.217031	0.11019	0.0206389	0.156835	-0.13977	-0.124778	0.00905909	0.0477914	0.100218	-0.243988	-0.135052	0.167267	0.116973	0.050574	-0.0296784	-0.268902	-0.0101781	-0.0363778	-0.0321429	-0.329555
DO34240-SP74001	-0.154973	-0.272922	0.11426	-0.19965	-0.222927	0.106002	-0.0245362	0.152585	-0.111663	-0.0511106	0.0998876	0.057222	0.150362	-0.212201	-0.265381	0.176461	0.116189	0.115346	-0.0528352	-0.238146	-0.00246243	-0.0454383	-0.0642698	-0.379126
DO34264-SP75689	-0.203921	-0.229273	0.130162	-0.180531	-0.232478	0.156801	-0.00035684	0.0937875	-0.112885	-0.146617	0.0523257	0.104702	0.108189	-0.376377	-0.20234	0.164406	0.0998801	0.0585288	0.0036671	-0.265294	0.0380545	0.100674	-0.044635	-0.423972
DO34288-SP76025	-0.040203	-0.259965	0.0785488	-0.248394	-0.247487	0.130583	-0.00699071	0.153353	-0.115803	-0.18915	0.0384499	0.0873885	0.117633	-0.331531	-0.232235	0.16524	0.057169	0.0182836	-0.0078355	-0.322597	0.0140643	0.0762312	-0.0637946	-0.429127
DO34312-SP74904	-0.0344822	-0.23478	0.119883	-0.20945	-0.321805	0.137253	-0.00537806	0.122821	-0.155895	-0.0902692	0.0991997	0.0637913	0.101436	-0.384367	-0.225353	0.186873	0.117814	0.05627	-0.0408863	-0.290809	0.0181838	-0.0382375	-0.064515	-0.403611
DO34336-SP110799	-0.0865231	-0.0870871	0.120585	-0.0854812	-0.051797	0.0596739	-0.0188449	0.0219391	-0.208456	-0.071378	-0.0236819	-0.0487906	0.114243	-0.0637461	-0.0882026	0.12207	0.186793	0.0619436	-0.0997204	0.14708	-0.0180189	0.0420784	-0.083373	0.0743132
DO34368-SP75056	-0.120385	-0.184351	0.109956	-0.182655	-0.255025	0.144875	0.0134599	0.104864	-0.156868	-0.129737	0.0724676	0.0652147	0.123142	-0.299401	-0.220825	0.160707	0.054707	0.0389306	-0.0112409	-0.30404	0.0152289	-0.0524306	-0.0717249	-0.384023
DO34376-SP76113	-0.130283	-0.295575	0.103757	-0.283975	-0.334574	0.116078	-0.0677979	-0.0572244	-0.20652	-0.17016	0.0430981	0.0609507	0.0303305	-0.451292	-0.24787	0.247642	0.0836657	0.041887	-0.0919909	-0.373972	-0.0172716	-0.165857	0.0575946	-0.429384
DO34432-SP75250	-0.069205	-0.215942	0.101955	-0.175537	-0.280645	0.11647	0.0427563	0.131238	-0.109658	-0.0431284	0.0729312	0.108401	0.144371	-0.392786	-0.209147	0.168369	0.110466	0.0848028	0.0032762	-0.245191	0.0277059	-0.0319743	-0.0766535	-0.365552
DO34448-SP75442	-0.149618	-0.240389	0.113631	-0.211447	-0.295775	0.144337	0.00579684	0.154753	-0.140382	-0.0378235	0.0648501	0.0608606	0.113563	-0.326978	-0.23329	0.190147	0.0987905	0.0649536	-0.00122108	-0.243215	-0.0186922	-0.0899264	-0.0194038	-0.418388
DO34504-SP110802	-0.127365	-0.248455	0.127689	-0.219958	-0.249876	0.124188	0.0358882	0.111289	-0.0803607	-0.0750609	0.0663417	0.0690573	0.110826	-0.35825	-0.205934	0.189764	0.155559	0.086799	0.0164307	-0.376721	-0.0351878	0.0238529	-0.0205064	-0.352837
DO34600-SP75985	-0.0870146	-0.238133	0.120942	-0.208918	-0.283723	0.108129	-0.0196227	0.109546	-0.117345	-0.056669	0.0661856	0.0608138	0.13788	-0.23617	-0.214202	0.187765	0.103907	0.0547338	-0.0512577	-0.165637	-0.00656887	-0.142015	-0.0545266	-0.265723
DO34608-SP76009	-0.0314785	-0.209355	0.121403	-0.208455	-0.268299	0.12852	0.000641114	0.0869313	-0.131594	-0.155003	0.0551729	0.065861	0.109922	-0.305157	-0.189127	0.179262	0.0976854	0.0650111	0.00862075	-0.303095	-0.0126104	-0.00835834	-0.01652	-0.395449
DO34616-SP76065	-0.11798	-0.288211	0.118489	-0.281845	-0.291156	0.127741	-0.0457878	0.0236779	-0.154263	-0.135578	0.0635608	0.0629019	0.0866046	-0.365724	-0.269134	0.133986	0.0936786	0.0101518	-0.00492892	-0.411429	-0.0520017	0.200149	-0.0547591	-0.469333
DO34640-SP110823	0.0123939	-0.22896	0.120867	-0.175322	-0.244065	0.10678	-0.0102743	0.081786	-0.0763817	-0.0818048	0.0475673	0.0530498	0.112125	-0.273112	-0.133398	0.208138	0.118378	0.0806666	-0.0374337	-0.350947	-0.0123457	-0.00812193	-0.0328268	-0.326377
DO34656-SP76369	-0.188403	-0.245751	0.126238	-0.193016	-0.251255	0.16018	0.0151634	0.10291	-0.104863	-0.116519	0.0652036	0.0640537	0.127437	-0.345277	-0.231925	0.191149	0.126534	0.0632237	-0.0241489	-0.241496	-0.0464417	-0.00898544	-0.0301513	-0.35404
DO34680-SP110788	-0.0481977	-0.254435	0.11123	-0.262189	-0.313185	0.141168	-0.00475771	0.088604	-0.13107	-0.132787	0.0535889	0.0799349	0.106223	-0.339779	-0.234018	0.184992	0.121671	0.064964	0.0164614	-0.368301	0.042137	0.0233024	-0.0313522	-0.44081
DO34696-SP76523	0.155487	-0.202395	0.115291	-0.183739	-0.26041	0.101356	0.0232882	0.137162	-0.104636	-0.117704	0.0706801	0.0937863	0.111585	-0.37337	-0.190667	0.190125	0.107283	0.0311471	0.0178046	-0.190036	-0.0176332	-0.018896	-0.0483978	-0.38136
DO34720-SP110817	0.063682	-0.211284	0.102357	-0.232243	-0.270324	0.108165	0.0298637	0.128785	-0.151067	-0.125353	0.0463746	0.0220855	0.107879	-0.299487	-0.192148	0.181214	0.140259	0.0786095	-0.0413511	-0.297253	-0.0063172	0.00889509	-0.0111633	-0.324573
DO34728-SP110825	-0.0490824	-0.242855	0.111488	-0.197995	-0.135396	0.0701788	0.00954008	0.19165	-0.159804	-0.057617	-0.0639855	0.0398434	0.145332	-0.180671	-0.231364	0.176273	0.111411	0.0685734	-0.081859	-0.209709	0.0215418	-0.0904218	-0.00259562	-0.304641
DO34736-SP76683	0.110878	-0.22579	0.142726	-0.153548	-0.27897	0.101678	-0.00251951	0.130363	-0.126606	-0.13028	0.0275533	0.111599	0.0622285	-0.31306	-0.117782	0.196026	0.0925392	0.0433137	-0.0157009	-0.335226	0.0259303	0.00525226	-0.0166299	-0.317957
DO34785-SP76851	-0.100111	-0.219698	0.126576	-0.209806	-0.219105	0.153176	-0.00682878	0.108921	-0.0990739	-0.161416	0.071327	0.0714339	0.10713	-0.338232	-0.209342	0.161522	0.0991728	0.0448359	-0.00214054	-0.336171	0.0223751	-0.0225037	-0.00522188	-0.408937
DO34793-SP76875	-0.156139	-0.200519	0.129607	-0.199321	-0.22076	0.131134	0.0283667	0.124375	-0.101196	-0.152998	0.0390756	0.0743278	0.0983475	-0.225775	-0.203795	0.184134	0.115658	0.0855652	-0.0293414	-0.246136	-0.0114759	-0.0540682	-0.048439	-0.292356
DO34801-SP76899	-0.182334	-0.216705	0.118829	-0.186596	-0.260015	0.139082	0.0189492	0.0835314	-0.155465	-0.155821	0.0936306	0.0823134	0.114506	-0.294074	-0.217172	0.167344	0.094057	0.045357	0.0145159	-0.285741	0.019117	0.0664091	-0.0544701	-0.420364
DO34809-SP76923	0.114232	-0.222299	0.138712	-0.164642	-0.299264	0.0973163	-0.0100117	0.106571	-0.148882	-0.119665	0.0345031	0.100221	0.0578414	-0.328009	-0.153003	0.190192	0.100279	0.0150327	-0.022214	-0.376978	0.00311008	0.0158176	-0.0158289	-0.350174
DO34817-SP76963	0.0265361	-0.165361	0.124021	-0.173572	-0.241538	0.0994274	0.0117869	0.119951	-0.173848	-0.151094	0.0401408	0.045621	0.0818412	-0.301892	-0.0755249	0.223786	0.0947784	0.0323604	0.0118158	-0.30172	-0.0360567	-0.00790406	-0.0123637	-0.352923
DO34849-SP77059	-0.161328	-0.198644	0.119999	-0.251378	-0.299762	0.114144	0.0279228	0.150617	-0.126102	-0.116985	0.0538639	0.0347406	0.106954	-0.39837	-0.252033	0.192358	0.126929	0.0735778	0.0122208	-0.283163	0.0167589	-0.0632604	-0.045552	-0.302751
DO34905-SP77211	0.170774	-0.252473	0.138875	-0.205547	-0.318974	0.107454	-0.0244492	0.0929479	-0.188998	-0.1155	0.0519398	0.086943	0.100884	-0.309109	-0.185767	0.207714	0.0607303	0.0408572	-0.047501	-0.244417	0.000381578	-0.0721358	-0.0563245	-0.379728
DO34945-SP77403	-0.20631	-0.226755	0.113885	-0.246082	-0.202729	0.108087	0.0824137	0.158424	-0.151061	-0.0764673	0.0544497	0.0357775	0.110032	-0.283593	-0.252754	0.211071	0.130406	0.0932569	-0.0662384	-0.21452	-0.0268931	0.0248064	-0.0272823	-0.424487
DO34961-SP77459	-0.252858	-0.246485	0.135123	-0.173281	-0.307451	0.102625	-0.00910161	0.0765853	-0.127515	-0.247571	-0.111044	0.0670382	0.0355179	-0.296136	-0.161039	0.210517	0.105324	0.0761009	0.00254887	-0.408594	-0.00773635	0.118927	-0.0621326	-0.409109
DO49074-SP110731	-0.118124	-0.237487	0.0868624	-0.248407	-0.244265	0.101484	-0.0585561	-0.0310613	-0.194408	-0.186599	0.145705	0.0885856	0.114408	-0.402322	-0.200454	0.193701	0.111934	0.131546	-0.00577116	-0.30215	-0.0849742	-0.088307	-0.0104808	-0.421137
DO49076-SP107776	-0.0134014	-0.137455	0.157606	-0.085229	-0.256874	0.0993635	0.00466347	0.144209	-0.16945	-0.14654	-0.0261628	0.0395635	0.0777611	-0.270019	0.00707347	0.217845	0.143873	0.0630841	-0.00207927	-0.366411	-0.0253868	0.145668	-0.0292895	-0.307648
DO49078-SP107780	-0.0900037	-0.202141	0.145432	-0.151841	-0.175641	0.124157	0.0202271	0.118485	-0.123471	-0.173641	0.0815076	0.0429201	0.0933732	-0.243301	-0.0591231	0.18861	0.146446	0.0732369	0.0235962	-0.249744	-0.0240909	-0.174316	-0.0197843	-0.257132
DO49079-SP107785	0.0127835	-0.260114	0.138762	-0.195035	-0.296099	0.0823857	-0.0224251	0.122057	-0.202523	-0.0143399	0.0831394	0.0898069	0.0948725	-0.250345	-0.211913	0.179959	0.101127	0.0695594	-0.0599736	-0.318645	-0.00510085	0.0205047	-0.0504168	-0.281445
DO49080-SP107788	0.0397899	-0.232063	0.119273	-0.238979	-0.221121	0.0926903	-0.0138747	0.101443	-0.117805	-0.0948167	-0.0252863	0.0160537	0.115941	-0.275517	-0.257281	0.17834	0.143506	0.0605672	-0.0190196	-0.127063	0.00679193	-0.10606	-0.0370967	-0.293645
DO49087-SP107807	-0.18103	-0.173372	0.107462	-0.221848	-0.26225	0.125461	-0.0135069	0.0719426	-0.178003	-0.0858441	0.0994812	0.0308071	0.102007	-0.406618	-0.221052	0.176279	0.120456	0.0609423	0.0277078	-0.339006	-0.0692912	-0.11715	-0.00704843	-0.405587
DO49090-SP107814	-0.0706989	-0.241747	0.124609	-0.232432	-0.290933	0.108358	0.00988833	0.102612	-0.113102	-0.149606	0.133006	0.0979867	0.0909513	-0.385827	-0.245746	0.190477	0.0712644	0.0327801	0.00647514	-0.336858	-0.0487056	0.0390657	-0.0190852	-0.478096
DO49105-SP107855	-0.123155	-0.352764	0.12165	-0.235683	-0.28613	0.0760651	-0.0103364	-0.0916332	-0.217524	-0.158094	0.087826	0.014268	0.113787	-0.439608	-0.302079	0.209455	0.125747	0.0410148	-0.113582	-0.339951	-0.0860405	-0.0800208	0.0441267	-0.390123
DO49113-SP107875	-0.0665944	-0.23124	0.127774	-0.257693	-0.251314	0.138738	0.0130527	0.125109	-0.099169	-0.153436	0.0489473	0.0648837	0.097688	-0.308765	-0.256629	0.179919	0.0995201	0.071194	0.042473	-0.336085	0.0291652	-0.128822	-0.0323366	-0.426206
DO49127-SP107914	-0.195174	-0.185735	0.122175	-0.23952	-0.20806	0.152171	0.0257929	0.134677	-0.10724	-0.124799	0.0616877	0.0632252	0.117637	-0.368473	-0.198239	0.18266	0.114214	0.0793728	-0.0244394	-0.265723	0.00770296	0.0537038	-0.0324097	-0.345363
DO49129-SP107922	-0.177315	-0.221404	0.130991	-0.237414	-0.279103	0.147313	0.00575186	0.135368	-0.0942145	-0.13748	0.0251168	0.0268143	0.129174	-0.275861	-0.222268	0.187099	0.132872	0.0801205	0.016402	-0.250173	0.0209457	-0.0803317	-0.0483357	-0.422683
DO49130-SP107927	-0.0594971	-0.201695	0.112175	-0.237651	-0.278374	0.129893	0.0106348	0.114958	-0.153714	-0.162614	0.0606204	0.0641639	0.120511	-0.34038	-0.258854	0.199557	0.126436	0.0666237	-0.0150268	-0.308335	0.021071	-0.0352775	-0.00504221	-0.287974
DO49133-SP107941	-0.117025	-0.204176	0.140439	-0.164094	-0.0819037	0.16598	0.0227216	0.141006	-0.0823602	-0.154728	0.0570834	0.0348682	0.0922944	-0.336944	-0.166837	0.185631	0.104013	0.0561238	0.00966825	-0.299487	-0.0165393	0.0713284	-0.0298489	-0.394848
DO49135-SP107947	-0.217545	-0.25579	0.144289	-0.207129	-0.226785	0.155794	0.00616807	0.0983903	-0.0928644	-0.0789889	0.020797	0.079153	0.117735	-0.266583	-0.229697	0.185824	0.107301	0.0434979	0.0221733	-0.284968	0.00876062	-0.0842398	-0.0461603	-0.480931
DO49137-SP107954	-0.137602	-0.212857	0.14071	-0.189512	-0.174802	0.156395	0.0092899	0.160132	-0.0816646	-0.117785	0.0765752	0.0533755	0.109192	-0.287115	-0.170204	0.181683	0.117904	0.0809634	0.0223733	-0.308851	-0.00920857	0.00261618	-0.0487096	-0.347425
DO49138-SP107957	-0.15411	-0.201963	0.115657	-0.260391	-0.262918	0.136654	-0.0184531	0.122877	-0.0329386	-0.131051	0.0591929	0.0481759	0.109501	-0.327494	-0.232675	0.191447	0.123755	0.0535539	-0.0288861	-0.279727	0.00204284	-0.0310016	-0.0491042	-0.364178
DO49164-SP108011	-0.148278	-0.222483	0.137163	-0.211949	-0.20149	0.144546	0.0382782	0.142121	-0.0769428	-0.114831	0.053661	0.0521842	0.121751	-0.362889	-0.226756	0.193104	0.125359	0.0653094	0.0126557	-0.257991	-0.00920359	-0.0518567	-0.0423227	-0.449917
DO49166-SP108018	-0.183069	-0.227272	0.127523	-0.165658	-0.258432	0.117823	-0.00319422	0.134434	-0.0965852	-0.0898342	0.0676999	0.0660062	0.105819	-0.340294	-0.205025	0.210806	0.120311	0.0959599	-0.0551827	-0.243043	-0.0108676	-0.014351	-0.00538042	-0.327923
DO49168-SP108021	-0.00934721	-0.0988898	0.142633	-0.159397	-0.287378	0.124477	-0.0532262	0.152184	-0.141354	-0.0608397	0.0752033	0.0639542	0.114339	-0.202922	-0.0643879	0.197795	0.15727	0.0883175	-0.0637664	-0.254383	-0.0015969	0.0366988	-0.0524391	-0.304641
DO49170-SP108028	-0.121701	-0.18146	0.135074	-0.214844	-0.253249	0.100259	0.0405818	0.201097	-0.114158	-0.0803642	0.0416795	0.0404134	0.133375	-0.275603	-0.21231	0.192528	0.15652	0.0997852	0.00405348	-0.172939	0.000395403	0.0744958	-0.0370776	-0.369762
DO49172-SP110826	-0.159863	-0.206371	0.117982	-0.237807	-0.256939	0.151409	0.00122394	0.0801089	-0.132253	-0.125332	0.154792	0.128327	0.127107	-0.392357	-0.254956	0.18128	0.101301	0.0768931	0.0576785	-0.400948	-0.0429398	-0.0108818	-0.0433278	-0.435999
DO49175-SP110828	-0.139845	-0.215482	0.114427	-0.200248	-0.188208	0.12466	-0.0605317	0.00775026	-0.210242	-0.0814129	0.150672	0.0752644	0.127332	-0.34038	-0.264947	0.162339	0.156385	0.10838	0.0220028	-0.276806	-0.056605	-0.0550117	-0.0798061	-0.514608
DO49178-SP108050	0.0518889	-0.256229	0.120473	-0.187927	-0.255499	0.145338	0.0183235	0.105149	-0.163485	-0.0830581	0.0681506	0.0305688	0.119775	-0.302665	-0.214988	0.189791	0.142687	0.0444837	-0.0319726	-0.314951	0.0237401	-0.0650438	-0.0291387	-0.37715
DO49181-SP108060	-0.207118	-0.21693	0.115532	-0.225671	-0.275064	0.158521	-0.00748554	0.0668396	-0.11817	-0.133742	0.108307	0.0428546	0.142792	-0.34605	-0.243291	0.204338	0.173018	0.105874	-0.0201119	-0.209709	-0.0297386	-0.0480903	-0.0221104	-0.444333
DO49183-SP108066	-0.121297	-0.237234	0.12913	-0.254029	-0.28021	0.109668	-0.0229131	0.0830464	-0.139497	-0.142196	0.110322	0.0305636	0.1128	-0.383679	-0.243291	0.184612	0.146323	0.0840699	-0.00631879	-0.285741	-0.0156865	-0.0846431	-0.0453421	-0.372167
DO49184-SP110829	-0.143679	-0.209003	0.111379	-0.187853	-0.263813	0.156167	0.00248572	0.0853237	-0.185552	-0.111883	0.108041	0.0834894	0.17147	-0.305243	-0.22051	0.178113	0.156071	0.11858	-0.0132326	-0.274744	-0.0717805	-0.107165	-0.0564464	-0.333679
DO49185-SP108071	-0.0856876	-0.259335	0.124813	-0.224916	-0.261234	0.137571	0.0196549	0.135115	-0.127808	-0.0870305	0.132092	0.0605338	0.128495	-0.270277	-0.210016	0.194965	0.138911	0.0851841	-0.0450068	-0.275689	0.0245453	-0.111843	-0.0108545	-0.333765
DO49193-SP108089	-0.108163	-0.231989	0.122882	-0.269319	-0.227321	0.0972837	0.0137319	0.100158	-0.141565	-0.133605	0.0486135	0.0590012	0.109786	-0.319332	-0.195613	0.169049	0.114012	0.0462682	-0.051881	-0.322253	-0.00969431	0.0707903	-0.000803575	-0.251806
DO49198-SP110832	-0.214711	-0.214035	0.116427	-0.191202	-0.236624	0.141733	0.0123028	-0.0115617	-0.232439	-0.0958962	0.106099	0.094136	0.125606	-0.385398	-0.270864	0.179154	0.145403	0.109967	0.0362908	-0.33471	-0.0608586	0.0135623	-0.0815019	-0.417185
DO49199-SP110833	-0.0992001	-0.194882	0.122167	-0.225682	-0.218745	0.140057	-0.00717362	0.143628	-0.183811	-0.132036	0.106755	0.0840148	0.137923	-0.260225	-0.240335	0.165096	0.150758	0.124055	0.00907399	-0.227063	-0.0471594	-0.0879709	-0.0288799	-0.132131
DO49204-SP108125	-0.0801719	-0.249865	0.114624	-0.207751	-0.254898	0.0530431	-0.0205395	0.112258	-0.224381	-0.114178	0.0229219	0.0469762	0.123578	-0.269933	-0.230428	0.197575	0.133955	0.0768457	-0.0775357	-0.192269	0.019829	-0.154759	0.038448	-0.337459
DO221539-SP125703	-0.150546	-0.21941	0.14626	-0.222223	-0.221745	0.144518	0.042889	0.105621	-0.0521579	-0.115888	0.144695	0.00416758	0.127398	-0.174314	-0.174985	0.167548	0.120115	0.0919857	-0.00194948	-0.0432133	-0.0150613	-0.132523	-0.0500294	-0.382133
DO221540-SP125807	-0.031885	-0.189557	0.131137	-0.247492	-0.238836	0.161877	0.0114255	0.103147	-0.115358	-0.162681	0.0315734	0.0648189	0.125281	-0.320621	-0.187543	0.177405	0.0993996	0.0528737	-0.0444331	-0.160998	0.018487	-0.0217435	-0.0623577	-0.373714
DO221541-SP125713	-0.0666603	-0.269419	0.0724335	-0.220041	-0.167966	0.133732	-0.0466138	0.0515587	-0.111606	-0.194305	0.11412	0.0532802	0.0714194	-0.216324	-0.205416	0.195674	0.13726	0.0456928	-0.0376825	-0.325689	-0.0390588	0.0732713	-0.00640204	-0.27904
DO221542-SP125769	-0.112592	-0.19786	0.142032	-0.098281	0.0110315	0.0581614	0.0916554	0.249824	-0.0976496	0.0219108	-0.0507586	0.00526702	0.14282	0.00481103	-0.146225	0.194134	0.127502	0.172312	-0.0358145	0.0739696	0.0168362	-0.0922655	-0.0281165	-0.349401
DO221543-SP125722	-0.078251	-0.186475	0.118568	-0.220984	-0.197661	0.150666	-0.00891923	0.0875492	-0.106861	-0.16038	0.0388337	0.0431305	0.113791	-0.249658	-0.195271	0.173206	0.090787	0.0573671	-0.0265782	-0.289779	0.0206815	-0.0231788	-0.0436366	-0.538406
DO221544-SP125804	-0.305303	-0.273333	0.139033	-0.195516	-0.223446	0.128262	0.00661235	0.108983	-0.115355	-0.157095	0.0180115	0.0916672	0.10329	-0.393302	-0.182801	0.224428	0.13632	0.0334352	0.0221674	-0.293816	-0.0366474	0.209272	-0.0914946	-0.386944
DO221545-SP125778	-0.11073	-0.237222	0.13327	-0.219177	-0.286256	0.0836465	-0.0316278	0.0951347	-0.166578	-0.039885	-0.00248177	0.0839919	0.0966473	-0.304727	-0.233037	0.184717	0.124198	0.0350845	-0.0501663	0.0747428	-0.0323339	-0.000862165	0.0111499	-0.401979
DO221546-SP125784	-0.126541	-0.217444	0.0900299	-0.180294	-0.123737	0.145793	0.0746915	0.23858	-0.0926755	-0.0988662	-0.000593411	0.063066	0.0970481	-0.386772	-0.147738	0.147393	0.0883125	0.0976501	-0.0259888	-0.233679	0.0132876	-0.038748	-0.0576896	-0.467185
DO224575-SP133555	-0.110561	-0.197133	0.114024	-0.21342	-0.182843	0.0846622	-0.0147261	0.0688837	-0.14496	-0.143319	0.159586	0.0926043	0.111884	-0.341755	-0.264811	0.170108	0.0924327	0.0382634	-0.0688411	-0.294332	-0.0465668	0.0796126	-0.015419	-0.419419
DO224575-SP191680	0.0596976	-0.244036	0.0946339	-0.272795	-0.245929	0.0934495	-0.0466894	-0.0203539	-0.163402	-0.269897	0.0341411	0.0483683	0.137204	-0.49691	-0.260242	0.219035	0.121362	-0.000372592	-0.0606886	-0.332562	-0.00973421	-0.133074	0.0323644	-0.394161
DO224633-SP197362	-0.246188	-0.222351	0.122661	-0.224362	-0.230409	0.0931014	-0.0215972	0.062548	-0.181527	-0.158208	-0.0144891	0.0263756	0.142006	-0.190723	-0.127561	0.167785	0.0854942	0.0646047	0.0646661	-0.18239	-0.0567228	-0.21288	-0.000567887	-0.265294
DO224642-SP197366	-0.175284	-0.196544	0.136365	-0.213691	-0.167288	0.145222	0.0511472	0.171998	0.0181052	-0.122363	0.0135022	0.0590789	0.123261	-0.0801552	-0.137418	0.183976	0.124613	0.0842931	-0.0263428	-0.239864	-0.0324157	0.00917136	-0.039184	-0.292871
DO224648-SP133708	-0.0990028	-0.185603	0.145304	-0.188543	-0.261126	0.1332	0.0357512	0.187591	-0.0882565	-0.0949326	0.0425043	0.053296	0.121577	-0.15885	-0.232322	0.162296	0.0993462	0.0875984	0.00555027	-0.128437	0.0288709	-0.0716924	-0.0659511	-0.490983
DO224656-SP133731	0.0108272	-0.228085	0.0938523	-0.188846	-0.206535	0.153586	0.0260083	0.0978656	-0.112738	-0.139418	0.0455988	0.0663155	0.113586	-0.346566	-0.17673	0.180234	0.11637	0.086865	-0.00516498	-0.221135	-5.44244e-05	-0.00994929	-0.034003	-0.427838
DO224688-SP133764	-0.230983	-0.19696	0.141344	-0.193947	-0.201149	0.146327	0.0278406	0.112887	-0.0200912	-0.125363	0.0386548	0.05285	0.0955126	-0.239606	-0.145597	0.183791	0.142284	0.0706528	0.0275397	-0.316926	0.042866	0.0250757	-0.0337902	-0.402752
DO224698-SP133784	0.205175	-0.214911	0.13378	-0.100945	-0.279853	0.100018	-0.00127637	0.181883	-0.166443	-0.0075751	0.00904754	0.0773693	0.115921	-0.25885	-0.0246555	0.203256	0.129554	0.0903617	0.0289003	-0.289864	0.0146985	-0.15212	-0.0260722	-0.252579
DO224705-SP133802	-0.21409	-0.21102	0.113235	-0.140123	-0.276791	0.0908169	0.0225487	0.109449	-0.175686	-0.078488	-0.0053783	0.0382376	0.101239	-0.430157	-0.197396	0.199839	0.121354	0.0743851	-0.0542286	-0.295964	-0.0738647	-0.00265357	-0.0234506	-0.373027
DO224712-SP133812	0.0800337	-0.213164	0.126888	-0.160388	-0.174663	0.0958764	0.0585755	0.163234	-0.0968826	-0.0666798	-0.124928	0.0326127	0.0837489	-0.216153	-0.219882	0.183194	0.1307	0.0641907	-0.0145136	-0.236428	-0.0372686	-0.190591	-0.105511	-0.303009
DO224714-SP133823	-0.260749	-0.291291	0.166554	-0.202195	-0.321967	0.12499	-0.0304464	0.0881888	-0.176798	-0.0693216	0.116616	0.0344772	0.14482	-0.373456	-0.284931	0.168852	0.114379	0.119097	-0.0471248	-0.159193	-0.0372807	0.0128642	-0.0416231	-0.421137
DO224714-SP192363	-0.0891386	-0.272254	0.128539	-0.264734	-0.318873	0.130956	-0.0508297	0.016123	-0.252781	-0.246551	0.137394	0.0554167	0.0610739	-0.488148	-0.200483	0.230282	0.130215	0.0716396	-0.0438304	-0.442099	-0.0719031	-0.0523134	0.0100542	-0.425003
DO224719-SP133832	-0.0557307	-0.223423	0.110955	-0.195938	-0.207803	0.130875	0.0181253	0.169153	-0.129825	-0.0520157	0.0277495	0.11096	0.138403	-0.360569	-0.236938	0.173609	0.134842	0.0698408	0.00133029	-0.34648	-0.0164647	0.0271984	-0.0406069	-0.367786
DO224724-SP133848	-0.0775144	-0.263663	0.119422	-0.194543	-0.311432	0.12034	-0.0373457	0.0910211	-0.116391	-0.0337323	0.122343	0.0646043	0.172788	-0.376377	-0.276627	0.146296	0.08855	0.0573529	-0.00893598	-0.217613	0.0244321	-0.108763	-0.0362467	-0.265122
DO224724-SP192364	-0.06194	-0.287844	0.0928913	-0.273577	-0.271822	0.10088	-0.101189	-0.0413777	-0.205924	-0.167365	0.124433	0.123041	0.0976227	-0.484797	-0.220749	0.215023	0.110226	-0.0027178	-0.055444	-0.13196	-0.0143905	-0.135449	-0.00394377	-0.424315
DO224734-SP133858	-0.0051007	-0.293619	0.0886802	-0.198704	-0.204681	0.130544	0.0109766	0.131768	-0.155556	-0.0965321	0.152873	0.0741833	0.121441	-0.292356	-0.213881	0.185318	0.0758596	0.079855	-0.0493157	-0.286084	-0.0234661	0.132107	-0.0545025	-0.348885
DO224740-SP133866	-0.0205343	-0.211065	0.124006	-0.164219	-0.22459	0.114202	0.0236113	0.0877519	-0.115275	-0.201939	0.0610447	0.050387	0.105607	-0.358937	-0.114408	0.227373	0.0758952	0.0122145	0.0351661	-0.37148	-0.0404321	0.137762	-0.0390142	-0.331445
DO224745-SP133874	-0.0760997	-0.275698	0.118339	-0.0903161	-0.177123	0.0818773	0.0656162	0.170902	-0.134397	-0.0215453	0.0355413	0.0770749	0.136767	-0.232476	-0.0930191	0.179576	0.133239	0.120319	-0.0540642	-0.208335	-0.00990915	-0.122005	-0.0465512	-0.201805
DO224745-SP197552	0.143549	-0.267553	0.0938841	-0.243371	-0.296623	0.110643	-0.0493533	-0.0433955	-0.244588	-0.248374	0.0466204	0.0364566	0.0756034	-0.486	-0.200816	0.191841	0.111276	0.0275598	-0.0654933	-0.445707	-0.111902	-0.154186	0.00224852	-0.355157
DO224750-SP133884	0.149555	-0.206503	0.114191	-0.118011	-0.295998	0.0562238	-0.052615	0.0361501	-0.219701	-0.136103	0.0883814	0.0295839	0.0928703	-0.405673	-0.181179	0.177751	0.0770784	0.00162927	0.0025798	-0.381789	-0.0178611	-0.143554	0.0202035	-0.376033
DO224752-SP133895	0.0320374	-0.201881	0.127983	-0.165054	-0.204766	0.12824	-0.0364556	-0.0906388	-0.175033	-0.235234	0.0761491	0.0678419	0.0351848	0.141152	-0.14587	0.195079	0.100357	0.0626901	0.0215747	-0.460398	-0.0877461	0.0256586	-0.0300485	-0.324401
DO224758-SP133908	-0.191018	-0.293779	0.0954211	-0.172658	-0.209666	0.0778162	0.0389405	0.200389	-0.114387	0.0392459	0.120399	0.100002	0.157666	-0.344418	-0.27998	0.15826	0.102988	0.121208	-0.0294771	-0.350775	-0.00130022	0.171367	-0.0559331	-0.388576
DO224758-SP197558	-0.0574187	-0.265784	0.0747434	-0.285006	-0.295049	0.0975546	-0.0835837	-0.0481975	-0.213109	-0.185349	0.077038	0.0320259	0.0786003	-0.444419	-0.238679	0.202082	0.0839971	0.0100302	-0.0746758	-0.493904	-0.106069	-0.0104858	0.0506291	-0.37337
DO224764-SP133914	-0.147189	-0.239089	0.103622	-0.208097	-0.30137	0.14261	0.0269984	0.0719115	-0.108123	-0.181273	0.0695674	0.043796	0.119771	-0.418388	-0.170355	0.176466	0.0664505	0.0446765	0.0526748	-0.424659	-0.00422736	-0.0417978	-0.00606673	-0.392185
DO224767-SP133925	-0.196226	-0.222236	0.131554	-0.211059	-0.22079	0.151976	0.0342536	0.12883	-0.144117	-0.1865	0.0275577	0.0946198	0.102496	-0.395965	-0.230922	0.158537	0.108351	0.0151838	-0.00410961	-0.401893	-0.0690296	0.179526	-0.034834	-0.239435
DO224770-SP133937	-0.174161	-0.240308	0.11123	-0.28793	-0.294009	0.133567	-0.0595128	0.0110987	-0.207671	-0.211254	0.0766499	0.0724452	0.0751782	-0.386515	-0.274586	0.208145	0.118643	0.0371399	-0.0737545	-0.320792	-0.101738	-0.115271	-0.05166	-0.530845
DO224776-SP133946	-0.260706	-0.270803	0.129216	-0.17463	-0.282263	0.137712	-0.0571957	0.00396961	-0.12751	-0.132668	0.121826	0.104011	0.0823381	-0.381789	-0.221792	0.215084	0.145673	0.075717	0.0677436	-0.317614	-0.0640292	-0.0429282	-0.0560282	-0.439608
DO224776-SP197568	-0.244594	-0.288535	0.100955	-0.301814	-0.313238	0.101013	-0.0979949	-0.0421314	-0.171995	-0.23541	0.0471004	0.0701925	0.0511906	-0.480673	-0.240404	0.222673	0.0791008	0.0448932	-0.0434802	-0.396051	-0.117341	-0.12528	0.0546964	-0.435656
DO224779-SP133951	-0.182559	-0.219965	0.113026	-0.253368	-0.30944	0.136102	-0.0155473	0.0831287	-0.125656	-0.122192	0.114885	0.0922614	0.129011	-0.377494	-0.219466	0.189739	0.0875141	0.0832558	0.020612	-0.32483	-0.0179478	-0.0960364	-0.0565213	-0.343215
DO224782-SP133956	-0.326469	-0.248861	0.15227	-0.209612	-0.226351	0.121349	-0.0213318	0.152784	-0.151865	-0.175212	0.0108762	0.0576017	0.103941	-0.406876	-0.178184	0.196865	0.106206	0.0496297	0.0413012	-0.233335	-0.0169017	0.0864596	-0.0819626	-0.333336
DO224784-SP133962	-0.101891	-0.231769	0.0908568	-0.232793	-0.320561	0.143132	-0.0174838	0.0851667	-0.125659	-0.132168	0.10354	0.11179	0.125187	-0.380844	-0.219986	0.134661	0.107753	0.0408112	0.0180976	-0.436944	-0.0594561	0.103718	-0.0858669	-0.231531
DO227531-SP192391	-0.0196305	-0.196898	0.105525	-0.180678	-0.205349	0.0799985	-0.00336491	0.0891476	-0.14963	-0.0819124	0.0815434	0.0554042	0.073693	-0.238232	-0.178795	0.178516	0.113453	0.0554889	-0.078429	-0.263232	-0.02096	-0.149372	-0.0325992	-0.334882
DO227531-SP192396	-0.15734	0.00365285	0.165789	-0.0616491	-0.0344349	0.11131	0.0975508	0.180562	-0.172538	-0.0235227	-0.00603725	0.0129574	0.151081	0.0257734	0.0643822	0.209664	0.206175	0.204847	0.000467602	-0.0543818	-0.0112586	-0.00677218	-0.0547436	-0.22294
DO227531-SP197681	-0.150986	-0.188786	0.116377	-0.136624	-0.0648574	0.106785	0.00531195	0.0663968	-0.169524	-0.0285465	0.0113616	0.0308844	0.131678	-0.194417	-0.186047	0.16256	0.106022	0.0718807	-0.0696568	-0.249057	-0.0325044	-0.125216	0.0015334	-0.405673
DO227544-SP192398	-0.269427	-0.164596	0.0939461	-0.154206	-0.151039	0.034417	0.0270644	0.100769	-0.210273	-0.0317452	-0.0250012	0.0233161	0.145389	-0.167699	-0.192415	0.195152	0.0957159	0.117092	-0.0885005	-0.237802	-0.0390324	-0.132688	-0.0174087	-0.365552
DO227544-SP192399	-0.37345	-0.153616	0.112558	-0.135251	-0.0254166	0.0775915	0.0190113	0.118609	-0.168918	0.247298	0.00584687	0.0608458	0.132422	0.11074	-0.193067	0.127882	0.158733	0.164582	-0.0681895	-0.155327	-0.0611397	0.0318673	-0.0720545	-0.358508
DO227544-SP197688	-0.306459	-0.248926	0.0974696	-0.192302	-0.366136	0.0519607	-0.0885398	0.0382727	-0.21921	-0.0149508	-0.0283605	0.0297706	0.142286	-0.258163	-0.27816	0.20766	0.0992075	0.0697945	-0.0328434	-0.299744	-0.0374873	-0.0460702	-0.0461717	-0.434195
DO227558-SP192404	0.144163	-0.214578	0.0990549	-0.124603	-0.215971	0.0857181	-0.0176626	0.101217	-0.15891	-0.147523	0.0879872	0.0588868	0.108588	-0.357391	-0.185501	0.191062	0.129356	0.0785347	-0.0271769	-0.350432	-0.0519349	0.000445961	-0.127926	-0.353782
DO227558-SP197700	0.110642	-0.278123	0.100271	-0.172028	-0.275796	0.0855548	0.0192472	0.126426	-0.144113	-0.106	0.0461316	0.0718005	0.133856	-0.305758	-0.2231	0.194454	0.111564	0.112783	-0.0768756	-0.203438	-0.0487028	-0.00710572	-0.0502974	-0.408336
DO227564-SP192410	-0.188431	-0.24035	0.118193	-0.2313	-0.225034	0.103439	-0.0384717	0.0737165	-0.16543	-0.1424	0.0671737	0.0331961	0.107059	-0.312287	-0.268045	0.214491	0.160196	0.09858	-0.000883022	-0.23196	-0.0439499	-0.0918592	-0.090475	-0.282734
DO227564-SP197712	-0.0993537	-0.261203	0.113694	-0.154641	-0.134166	0.0681723	0.0329094	0.141644	-0.185084	-0.0506029	0.0506641	0.0542383	0.082278	-0.142613	-0.230097	0.184189	0.158247	0.132122	-0.0380303	-0.176977	-0.0666941	-0.0891368	-0.081158	-0.441154
DO227570-SP192412	-0.15387	-0.158529	0.116686	-0.173313	-0.156723	0.104973	-0.0403583	0.0777359	-0.194802	-0.140572	0.073414	0.0718069	0.137634	-0.210912	-0.263091	0.176412	0.121423	0.0888085	-0.0178443	-0.220019	-0.056685	-0.0104234	-0.0411858	-0.369332
DO227570-SP192413	-0.113695	-0.260342	0.104459	-0.158406	-0.225625	0.106518	-0.0163722	0.127331	-0.172755	-0.140436	0.0979631	0.0715595	0.127271	-0.10464	-0.284695	0.174035	0.100605	0.069037	-0.035731	-0.293301	-0.0372543	0.026299	-0.0414901	-0.409195
DO227570-SP197716	-0.111498	-0.19435	0.121315	-0.183892	-0.211141	0.119108	-0.0116437	0.0936214	-0.208267	-0.242963	0.0648619	0.0790974	0.103872	-0.432048	-0.262885	0.205212	0.0795067	0.0705805	-0.0299074	-0.207476	-0.0257163	0.0550828	-0.00303853	-0.33849
DO227581-SP192351	-0.13518	-0.178963	0.137229	-0.1051	-0.0284285	0.119215	0.0613035	0.228674	-0.0276121	-0.043091	0.0291851	0.0816646	0.171856	-0.152922	-0.0798178	0.173532	0.134946	0.137777	0.0164326	-0.0649489	0.0183053	0.0215925	-0.0670399	-0.234538
DO227596-SP192353	-0.131267	-0.227958	0.113282	-0.26583	-0.378255	0.139621	-0.0556845	0.142213	-0.183707	-0.121197	0.0553626	0.0473433	0.121225	-0.29038	-0.224899	0.20261	0.114979	0.0589456	0.00096732	-0.250431	-0.025154	-0.0768524	0.020063	-0.432649
DO227604-SP197538	-0.0641713	-0.159466	0.145233	-0.134642	-0.169292	0.122988	0.0787229	0.20501	0.00692497	-0.0677208	-0.0187227	0.0519708	0.130163	-0.0789524	-0.033217	0.204108	0.142529	0.15511	0.0209337	0.0533509	0.0466182	-0.143097	-0.0127231	-0.221479
DO227633-SP197544	-0.191942	-0.189603	0.156785	-0.087625	-0.170154	0.0706079	0.00536938	0.225214	-0.172396	-0.0463898	-0.0803026	0.0244401	0.151498	-0.246479	-0.149894	0.228408	0.139832	0.108212	-0.052168	0.133592	-0.0225931	-0.192979	-0.0603105	-0.325088
DO227648-SP192365	-0.128113	-0.220779	0.141818	-0.170557	-0.272742	0.125956	-0.0296046	0.0489	-0.0777115	-0.128513	0.0719322	0.0701322	0.0977869	-0.443989	-0.181522	0.155492	0.0614645	0.0487908	-0.01402	-0.381532	0.0298811	-0.0328195	-0.0347808	-0.417271
DO227671-SP192371	0.201834	-0.268609	0.124232	-0.100312	-0.207732	0.0977548	-0.0368173	0.117806	-0.185631	-0.123113	0.000447927	0.101487	0.109103	-0.368044	-0.181655	0.22381	0.116357	0.0521928	-0.0318571	-0.0199314	0.0232338	-0.128136	-0.028415	-0.264521
DO227684-SP192373	-0.177361	-0.216948	0.140504	-0.231615	-0.319363	0.13648	-0.0642799	0.0365825	-0.145278	-0.168475	0.114389	0.0919884	0.0951211	-0.302579	-0.242026	0.186345	0.106948	0.00636435	0.0320516	-0.373886	0.016232	0.139119	-0.0428602	-0.351721
DO227687-SP192375	-0.227399	-0.232895	0.0976849	-0.22519	-0.212926	0.134023	0.0568638	0.141406	-0.147667	-0.145917	0.101485	0.0547185	0.138713	-0.342442	-0.261279	0.184937	0.124659	0.106527	0.00829021	-0.166238	-0.0781903	-0.118756	-0.0194478	-0.379728
DO227695-SP192377	-0.0837791	-0.193261	0.12164	-0.160163	-0.145917	0.130088	0.0467048	0.110755	-0.0613566	-0.154955	0.0837966	0.0540107	0.102556	-0.306273	-0.173974	0.198194	0.112257	0.0558448	-0.0200903	-0.316841	0.034929	0.0381103	-0.00179479	-0.262974
DO227704-SP192379	0.157853	-0.20778	0.121203	-0.139974	-0.201314	0.139394	0.0478683	0.126657	-0.0817325	-0.10825	0.0659145	0.055625	0.0867529	-0.276119	-0.046076	0.184644	0.132773	0.060721	0.0372138	-0.397941	0.0141851	-0.0106154	-0.00053968	-0.348198
DO227704-SP197585	-0.0496251	-0.278453	0.0831247	-0.271186	-0.306445	0.137604	-0.0783241	-0.0235507	-0.176507	-0.198371	0.0742507	0.0435909	0.0900683	-0.381789	-0.222946	0.192701	0.103769	0.0157445	-0.0562422	-0.467099	-0.0173261	-0.176604	0.0305366	-0.407821
DO227736-SP192385	-0.0903664	-0.236028	0.123533	-0.286998	-0.328151	0.123577	-0.011714	0.0644774	-0.161443	-0.0888368	-0.00926335	0.0798256	0.116009	-0.328095	-0.2466	0.187795	0.134779	0.0902094	-0.000481467	-0.33282	0.0132103	-0.142779	-0.00877458	-0.313662
DO227742-SP192388	-0.040574	-0.183689	0.0947688	-0.275533	-0.193408	0.150435	0.0345695	0.0475744	-0.150004	-0.188826	0.132942	0.104307	0.0918326	-0.369504	-0.195464	0.206085	0.152845	0.0532142	-0.0415096	-0.277751	-0.0753838	0.146893	-0.0139333	-0.452151
DO230463-SP197409	-0.0574994	-0.300059	0.11433	-0.221797	-0.317905	0.0560803	-0.0824545	0.0691811	-0.259431	-0.0274987	-0.00449626	0.0334607	0.129418	-0.303696	-0.285275	0.194856	0.155681	0.0997095	-0.16077	-0.372769	-0.0280929	-0.0533294	-0.00313624	-0.520708
DO230463-SP197430	-0.166833	-0.294877	0.118581	-0.199394	-0.226279	0.0393301	-0.0632395	0.163454	-0.274319	0.125935	-0.00954253	0.000162025	0.130371	-0.266926	-0.296792	0.176685	0.127636	0.127485	-0.172238	-0.452237	-0.00976846	-0.0556615	0.0052804	-0.440209
DO230463-SP197443	-0.0753271	-0.276604	0.112535	-0.200382	-0.334578	0.0850908	-0.0540394	0.0719701	-0.231529	-0.0578488	0.0277732	0.0504901	0.132275	-0.284968	-0.251162	0.194391	0.145219	0.111703	-0.133274	-0.33703	0.0173179	-0.128961	0.00608085	-0.324658
DO230463-SP197448	-0.0612067	-0.242184	0.105882	-0.226674	-0.289102	0.0643325	-0.0794553	0.0369842	-0.221505	-0.0842411	0.0383756	0.0414963	0.146873	-0.271823	-0.25569	0.206641	0.129515	0.102998	-0.14628	-0.346222	-0.00371785	-0.16159	0.0341615	-0.388147
DO230463-SP197454	-0.0378612	-0.274563	0.119572	-0.147515	-0.307922	0.0826009	-0.0626205	0.0603054	-0.237607	-0.0536918	0.0779333	0.0472388	0.12603	-0.272167	-0.276695	0.190683	0.162619	0.0972382	-0.120544	-0.379212	-0.0261879	-0.0724142	-0.0181123	-0.239349
DO230463-SP197461	-0.0806387	-0.24013	0.111438	-0.202159	-0.32831	0.0508948	-0.120466	0.0211289	-0.220341	-0.0239344	0.0441968	0.0585169	0.134632	-0.389436	-0.252031	0.178662	0.146519	0.120227	-0.158962	-0.297167	-0.0580171	-0.103416	0.0542494	-0.377666
DO230463-SP197470	-0.18026	-0.268063	0.106162	-0.208271	-0.312713	0.0688629	0.00196556	0.143904	-0.200773	-0.0377901	0.00779681	0.0494119	0.116944	-0.245019	-0.290651	0.191796	0.14547	0.122606	-0.0922704	-0.414006	-0.0206963	-0.00846265	-0.00285142	-0.322511
DO230463-SP197476	-0.129885	-0.283287	0.0910336	-0.211911	-0.32306	0.0666669	-0.00392664	0.128454	-0.224342	0.00429358	0.00928998	0.0264789	0.108704	-0.257991	-0.300875	0.215537	0.136332	0.0997228	-0.124306	-0.314177	-0.0470835	-0.0697917	0.0388192	-0.327322
DO230464-SP197578	0.00183614	-0.20302	0.132322	-0.245312	-0.290094	0.143035	-0.0183439	0.0249744	-0.122297	-0.222229	0.126553	0.0717194	0.105541	-0.376291	-0.18384	0.210337	0.157629	0.0542653	0.0321119	-0.403955	-0.00854434	-0.0685217	-0.0565948	-0.395535
DO230464-SP197581	-0.0710097	-0.281536	0.0941432	-0.306982	-0.378696	0.0678665	-0.0285396	-0.0718183	-0.169222	-0.151633	0.0988992	0.0469934	0.126836	-0.407735	-0.22657	0.212345	0.146736	0.0777202	-0.0751176	-0.328524	-0.0692457	-0.135695	0.0227145	-0.33514
DO35082-SP117323	-0.137137	-0.209846	0.131888	-0.131421	-0.237688	0.0936339	0.0161381	0.146638	-0.115828	-0.0651335	0.0877995	0.0890382	0.107728	-0.109623	-0.160736	0.12556	0.0632782	0.0518787	-0.0233452	-0.181788	0.0157917	0.0800604	-0.0540709	-0.390123
DO35083-SP125746	0.0773105	-0.126366	0.121133	-0.189312	-0.203952	0.101731	-0.0303287	0.0736584	-0.180809	-0.13191	0.0924648	0.0915496	0.133319	-0.243215	-0.189834	0.163833	0.0299799	0.0588266	-0.0444726	-0.331445	-0.0881235	0.0469404	0.00805621	-0.296823
DO35085-SP125782	0.182973	-0.192925	0.142127	-0.0933605	-0.312314	0.089154	-0.0433018	0.091796	-0.122941	-0.0634896	0.0990233	0.0504363	0.139234	-0.307734	-0.2157	0.184704	0.160184	0.0872611	0.0115751	-0.264177	-0.0323907	-0.141636	-0.0635134	-0.43703
DO35098-SP116962	-0.152718	-0.232196	0.143996	-0.196807	-0.20929	0.116631	-0.00783583	0.0555548	-0.176208	-0.200322	0.12473	0.064994	0.119863	-0.350518	-0.193581	0.174106	0.102839	0.0636249	-0.0293037	-0.307476	-0.00990533	0.0471198	0.00599158	-0.338404
DO35116-SP125771	-0.155845	-0.167274	0.128179	-0.246591	-0.21423	0.10624	-0.0106657	0.0678273	-0.144845	-0.135414	0.0432148	0.0339197	0.0754293	-0.396223	-0.123323	0.209869	0.0933882	0.0329478	-0.0295684	-0.344762	-0.0736731	0.0446091	-0.0501665	-0.260912
DO35126-SP117463	-0.117777	-0.223095	0.0967019	-0.156351	-0.201755	0.15278	0.0428963	0.141373	-0.133728	-0.0828555	0.129096	0.0325045	0.10054	-0.18995	-0.256715	0.201489	0.141938	0.114041	0.0160765	-0.252579	0.0192381	0.135428	-0.0112738	-0.435656
DO35128-SP117908	-0.090377	-0.251583	0.140876	-0.171238	-0.214653	0.0786834	0.0549226	0.192011	-0.130345	-0.0458645	0.00341314	0.0442597	0.170244	-0.279126	-0.186448	0.187936	0.106118	0.115047	-0.0155116	-0.282476	-0.00726097	-0.258633	-0.0578821	-0.224228
DO35136-SP125724	-0.105669	-0.215023	0.11645	-0.300827	-0.285337	0.140058	0.0105799	0.0608442	-0.12075	-0.148139	0.0843212	0.0705904	0.0793431	-0.382563	-0.237754	0.189481	0.0741575	0.0218969	-0.0190757	-0.310139	-0.0045409	0.00477755	0.0140665	-0.350518
DO35140-SP125687	-0.0533455	-0.202693	0.0892784	-0.309396	-0.220004	0.146048	-0.0156073	0.0547558	-0.131017	-0.133155	0.0720627	0.110214	0.111762	-0.18531	-0.249616	0.167756	0.0587968	0.00870293	-0.00736908	-0.411601	0.0262403	-0.0568714	-0.043398	-0.432993
DO35144-SP117878	-0.0120875	-0.240538	0.120235	-0.263571	-0.285835	0.130914	-0.0641421	0.0870734	-0.121734	-0.119968	0.0421084	0.0610358	0.121359	-0.317356	-0.204822	0.160203	0.105027	0.0686609	-0.0266651	-0.257218	-0.00335384	-0.0728611	-0.0612591	-0.386858
DO35148-SP196669	-0.167409	-0.203567	0.0815203	-0.208871	-0.170998	0.155087	0.0324278	0.130489	-0.241567	-0.183624	0.102746	0.0525482	0.0914862	0.210225	-0.230675	0.1809	0.0988841	0.0938992	0.000422187	-0.303782	-0.0036123	0.0333278	0.0154469	-0.397597
DO35152-SP125718	0.109379	-0.288547	0.117402	-0.0954114	-0.211027	0.083404	-0.0354019	0.0530154	-0.188603	-0.0984235	0.121297	0.0191771	0.087731	-0.324658	-0.201507	0.187437	0.15138	0.0826718	-0.065873	-0.301205	0.00821152	-0.216114	-0.0313727	-0.450347
DO35184-SP125808	-0.150178	-0.167567	0.139935	-0.247506	-0.243107	0.135131	0.0459838	0.164215	-0.0683719	-0.134868	0.0837687	0.0448748	0.0983344	-0.418645	-0.215962	0.184216	0.106387	0.0349918	0.000659872	-0.272253	-0.0095261	0.0526014	-0.0221082	-0.359281
DO35198-SP125776	-0.103327	-0.229635	0.116323	-0.238093	-0.246386	0.119306	-0.0465475	0.0678885	-0.183558	-0.14216	0.0486302	0.0835673	0.106406	-0.315724	-0.216826	0.207434	0.111049	0.0170568	-0.0468279	-0.215981	-0.00598618	-0.0678246	-0.0158869	-0.378954
DO35210-SP196645	-0.052458	-0.282198	0.109558	-0.202348	-0.284888	0.0882089	-0.123241	0.0116444	-0.130973	-0.100153	0.0913124	0.0438962	0.0787437	-0.411944	-0.235179	0.157115	0.0604369	0.031224	-0.0851126	-0.418216	-0.0462341	-0.00326323	-0.0159768	-0.31916
DO35222-SP125772	-0.3133	-0.236313	0.109606	-0.256501	-0.288703	0.108215	0.0247079	0.11061	-0.121899	-0.0455183	0.0633484	0.0854755	0.12435	-0.347597	-0.21322	0.190525	0.140014	0.135992	0.0106334	-0.189348	-0.0205213	0.107744	-0.0440476	-0.403353
DO35226-SP125799	0.275875	-0.189859	0.150306	0.0116699	-0.250151	0.0871828	-0.0501928	0.119796	-0.215559	-0.0529586	0.0834407	0.173552	0.123843	-0.314435	0.0245916	0.218983	0.11913	0.139083	0.00526422	-0.23428	0.051635	-0.0814628	-0.0319055	-0.112372
DO35228-SP125781	-0.105244	-0.201727	0.107173	-0.258699	-0.0973224	0.154855	0.0324418	0.134819	-0.153536	-0.122697	0.072983	0.061483	0.093282	-0.322253	-0.173467	0.196237	0.15476	0.144466	-0.0269321	-0.211084	-0.00867923	-0.0242412	-0.00155896	-0.484539
DO35230-SP125753	-0.155238	-0.252374	0.133296	-0.244526	-0.212	0.142072	0.007944	0.0488666	-0.127038	-0.118105	0.0537151	0.0731231	0.082847	-0.398714	-0.189078	0.194646	0.0664401	0.0153035	-0.0383804	-0.320019	-0.0241574	-0.0133028	-0.0316077	-0.364779
DO35236-SP117568	-0.111346	-0.211257	0.111052	-0.207591	-0.260656	0.158642	-0.00482843	0.0278539	-0.0934255	-0.148756	0.056694	0.0628493	0.134237	-0.394161	-0.231853	0.166298	0.11611	0.0510435	0.014188	-0.327751	0.030545	-0.00768344	-0.0618425	-0.393044
DO35242-SP196657	-0.264559	-0.262473	0.122548	-0.093121	-0.266565	0.0834134	-0.000903511	0.148341	-0.176228	-0.0483848	0.0517858	0.106565	0.0875661	-0.233421	-0.278097	0.190469	0.104206	0.03982	-0.0243278	-0.331188	-0.0458671	0.115534	0.0199718	-0.473543
DO35258-SP117216	-0.0659204	-0.275708	0.106712	-0.167462	-0.259853	0.124948	-0.032199	0.0959572	-0.190322	-0.132775	0.0574905	0.0816102	0.135868	-0.414092	-0.2471	0.169953	0.106113	0.0608444	-0.0268095	-0.253266	0.00422787	-0.0863271	-0.027497	-0.349745
DO35290-SP125699	0.0296047	-0.263194	0.174442	-0.155082	-0.256017	0.0723906	0.0191744	0.146431	-0.156938	-0.06002	-0.00253514	0.0652748	0.169682	-0.228438	-0.203155	0.187724	0.0759168	0.0693728	-0.039015	-0.419934	0.0230985	-0.286384	-0.0300428	-0.463749
DO35305-SP117440	-0.172943	-0.191936	0.139749	-0.215614	-0.154708	0.138718	0.0483389	0.217191	-0.150008	-0.101003	-0.0173653	0.0450964	0.141618	-0.299143	-0.203102	0.204661	0.159123	0.0838241	-0.00881077	-0.299658	-0.0126429	-0.126716	-0.0397733	-0.37569
DO35330-SP117076	-0.110661	-0.160223	0.116224	-0.1993	-0.308268	0.138667	-0.0131131	0.105222	0.0111892	-0.118673	0.0770469	0.0521597	0.0980935	-0.320535	-0.131535	0.192426	0.118749	0.126808	0.0294827	-0.293559	-0.0379354	-0.00331406	-0.0432048	-0.433164
DO35350-SP117643	0.0114432	-0.261191	0.146889	-0.0415086	-0.153773	0.0659951	0.0261782	0.0997695	-0.127187	-0.0766165	0.0614672	0.0601364	0.136785	-0.279813	-0.236105	0.174752	0.133616	0.0600661	-0.0168698	-0.246393	0.0116068	-0.0238541	-0.0764551	-0.337373
DO35360-SP125742	-0.192747	-0.18774	0.149575	-0.20849	-0.223946	0.121358	-0.00246189	0.0822605	-0.0845142	-0.0518476	0.0605574	0.0535307	0.088602	-0.359968	-0.197287	0.196639	0.160385	0.0620068	0.0685388	-0.378353	0.0155738	0.0631085	-0.0044071	-0.446996
DO35365-SP133678	-0.0229388	-0.183736	0.1181	-0.187096	-0.220924	0.086186	0.0428996	0.117342	-0.144234	-0.134245	0.143839	0.0704986	0.119653	-0.385741	-0.251603	0.185921	0.103276	0.0599455	-0.0315485	-0.391583	-0.0205802	0.0865661	-0.0216744	-0.434453
DO35406-SP125704	-0.185239	-0.259097	0.121591	-0.211552	-0.169709	0.125495	0.00550694	0.106906	-0.0523553	-0.101052	0.064762	0.0901591	0.106472	-0.293902	-0.229136	0.192047	0.139067	0.0515102	-0.0198236	-0.140808	0.0108343	0.0829733	-0.0573496	-0.340208
DO35424-SP117165	-0.15078	-0.156645	0.101758	-0.199872	-0.277755	0.179109	0.0271211	0.101225	-0.128589	-0.180782	0.0712734	0.0477606	0.10264	-0.365037	-0.230437	0.210594	0.124588	0.0324179	0.0116004	-0.243558	8.7358e-05	-0.11019	-0.0389705	-0.364521
DO35442-SP125732	0.164756	-0.1345	0.154657	0.117852	-0.0716364	0.0965909	-0.000854379	0.181689	-0.237588	0.0518773	-0.014206	0.0808462	0.114648	-0.0795538	0.0729306	0.213067	0.11087	0.186078	-0.0203404	-0.156101	-0.00542217	-0.038217	-0.0589328	-0.226462
DO35454-SP125757	-0.180724	-0.204839	0.106236	-0.188436	-0.237061	0.149918	0.00839311	0.103598	-0.106376	-0.161408	0.0903941	0.060708	0.101473	-0.371738	-0.241837	0.17698	0.104197	0.0510333	-0.00552056	-0.26495	-0.00720051	-0.0228694	0.0124538	-0.421395
DO35496-SP125695	-0.299043	-0.204613	0.12666	-0.199949	-0.247836	0.137263	0.0121998	0.0449062	-0.153326	-0.16688	0.110149	0.0749099	0.110539	-0.362202	-0.254101	0.183248	0.0763708	0.0491084	-0.00324498	-0.315466	0.0191585	0.062619	-0.0249101	-0.415209
DO49418-SP118048	-0.0712364	-0.248966	0.149077	-0.200208	-0.214626	0.170883	-0.0604915	-0.0540671	-0.212269	-0.171231	0.0144117	0.0618171	0.134825	-0.302064	-0.196893	0.109991	0.0251168	0.0239329	-0.0377956	-0.30593	-0.0617932	-0.0837685	-0.0158366	-0.350432
DO49419-SP125764	-0.129694	-0.239465	0.118885	-0.199124	-0.340959	0.0944364	0.00418767	0.216932	-0.0996304	-0.0401039	0.0873915	0.081124	0.0959555	-0.296566	-0.209454	0.176058	0.147218	0.118906	-0.00451661	-0.0703613	0.0265766	0.0445082	-0.0414143	-0.385312
DO49420-SP117261	0.047376	-0.275285	0.135775	-0.156703	-0.240108	0.121522	-0.0018102	0.0750179	-0.0890434	-0.0529545	0.00320088	0.0723319	0.115409	-0.306445	-0.146667	0.175736	0.161375	0.078822	0.00305247	-0.245105	-0.00651725	0.0831667	-0.0488625	-0.330844
DO49421-SP108706	-0.216156	-0.219864	0.136846	-0.168564	-0.278366	0.102067	0.0152388	0.0432777	-0.108975	-0.135135	0.0981999	0.0667896	0.0684969	-0.394332	-0.185651	0.189503	0.0984204	0.0308306	-0.0207709	-0.399573	-0.0427033	0.0639571	-0.0406465	-0.45301
DO49424-SP197357	-0.184625	-0.206305	0.0858418	-0.243011	-0.251881	0.104225	-0.016927	0.169646	-0.161449	-0.0570867	0.0390647	0.0455771	0.132378	-0.206273	-0.174062	0.203361	0.142814	0.0857941	0.00833874	-0.219847	0.0142434	-0.10922	-0.0430235	-0.407219
DO49427-SP117690	-0.210026	-0.207864	0.0722611	-0.287667	-0.255849	0.155301	-0.00610892	0.0850008	-0.1231	-0.20194	0.0634728	0.0775897	0.105536	-0.437116	-0.258815	0.176243	0.117526	0.0363155	0.00601234	-0.339263	-0.024381	-0.0215246	-0.0428465	-0.378181
DO49430-SP117002	-0.208562	-0.290301	0.0964676	-0.216118	-0.259322	0.138915	-0.0307602	0.071089	-0.169085	-0.200114	0.0741472	0.11428	0.113171	-0.277837	-0.188731	0.175803	0.0889433	0.0309468	-0.03154	-0.337116	-0.0993292	-0.127223	-0.054328	-0.411429
DO49433-SP108735	-0.258553	-0.260656	0.122868	-0.237003	-0.272211	0.111047	-0.0083917	0.127321	-0.166633	-0.103323	0.00192638	0.0408278	0.127966	-0.231445	-0.206162	0.188416	0.117217	0.0707134	-0.0502312	-0.239349	-0.0127303	-0.142417	-0.0437213	-0.413233
DO49436-SP117911	-0.181604	-0.220655	0.14203	-0.153127	-0.219316	0.150393	0.0173437	0.129306	-0.0675375	-0.0952024	0.0269549	0.0760141	0.123978	-0.348198	-0.161282	0.143157	0.0588463	0.0389573	-0.00670185	-0.216582	0.0429785	0.0997351	-0.0721174	-0.351635
DO49439-SP116985	-0.156737	-0.228617	0.12777	-0.266754	-0.256206	0.122522	0.00831945	0.103292	-0.0586764	-0.132224	0.0692519	0.052375	0.125863	-0.353696	-0.22943	0.163515	0.0686397	0.0409416	-0.0376542	-0.140465	0.0291727	-0.0833124	-0.0255932	-0.389865
DO49442-SP117980	-0.347161	-0.172164	0.128388	-0.278862	-0.241628	0.136056	-0.0442016	0.0309073	-0.140455	-0.231005	-0.0624723	0.0563297	0.136643	-0.426377	-0.134238	0.216955	0.172875	0.0972307	-0.00225232	-0.202321	0.00584216	-0.0691872	0.00569878	-0.424401
DO49448-SP125739	-0.044833	-0.237029	0.130883	-0.276615	-0.271955	0.140642	0.0202687	0.149996	-0.177305	-0.074376	0.18831	0.0719156	0.129087	-0.407133	-0.16233	0.150734	0.1285	0.00978113	0.00929489	-0.393645	-0.00475397	-0.091842	-0.055914	-0.41014
DO49451-SP197372	-0.193584	-0.166824	0.0929422	-0.276783	-0.289582	0.117427	-0.0105579	0.0620672	-0.184233	-0.224885	-0.00646587	0.038884	0.0688834	-0.394075	-0.246995	0.218694	0.114899	0.0294134	-0.0175352	-0.329985	0.00783049	0.0345235	-0.0228736	-0.496653
DO49454-SP117523	-0.17236	-0.250428	0.112356	-0.206122	-0.31031	0.127204	-0.0198559	0.0475609	-0.195697	-0.0599313	0.10522	0.104757	0.0861576	-0.353611	-0.239382	0.177025	0.144379	0.0708286	0.0432399	-0.333679	-0.0200811	0.106224	-0.0346468	-0.41813
DO49457-SP197376	0.0401846	-0.261531	0.0869115	-0.23467	-0.289725	0.103648	-0.0353293	0.104878	-0.153734	0.00297193	0.0535071	0.0722035	0.134912	-0.214177	-0.243686	0.175425	0.113266	0.0619082	-0.0793148	-0.22861	-0.0176518	-0.155594	-0.0573046	-0.33325
DO49460-SP133717	-0.00910479	-0.249742	0.0977753	-0.218322	-0.297658	0.118661	-0.0414353	0.106956	-0.148493	-0.0952072	0.131881	0.0775107	0.115319	-0.322854	-0.246895	0.175203	0.0764294	0.0357818	-0.0361592	-0.280758	-0.0609186	0.0751736	-0.0375633	-0.39691
DO49460-SP192350	-0.0169538	-0.264074	0.0967024	-0.293053	-0.277701	0.151041	-0.0680487	0.00689498	-0.158989	-0.263516	0.0607177	0.0153243	0.0811802	-0.463921	-0.230139	0.193664	0.0437405	-0.00786853	-0.0393707	-0.244933	-0.113494	-0.00585546	0.0122187	-0.375862
DO49463-SP117290	-0.092308	-0.193657	0.136178	-0.175228	-0.198486	0.0837423	-0.000619149	0.125364	-0.06393	-0.132795	0.0169283	0.0860617	0.148116	-0.35971	-0.235598	0.154656	0.111467	0.0696007	-0.033292	-0.245277	-0.0208713	0.0422275	-0.0785615	-0.273799
DO49469-SP197387	0.118916	-0.167786	0.131233	-0.19173	-0.314267	0.133839	0.00322466	0.104775	-0.0870258	-0.104717	0.129518	0.124655	0.0897948	-0.394848	-0.132584	0.193136	0.102611	0.0227479	0.0340433	-0.33514	-0.0681963	0.0258423	-0.0477703	-0.346136
DO49472-SP197392	-0.190922	-0.241333	0.111135	-0.249611	-0.242029	0.11276	-0.0299669	0.0841774	-0.141422	-0.149394	0.0594029	0.0152191	0.0833646	-0.322511	-0.203053	0.178582	0.100733	0.0521141	-0.0393	-0.276119	0.036395	-0.0473154	-0.0156093	-0.425261
DO49475-SP197401	-0.273529	-0.264878	0.082005	-0.266616	-0.264687	0.0765793	-0.0525887	0.142216	-0.149587	-0.224736	-0.0129203	0.051444	0.093051	-0.280071	-0.277724	0.185151	0.148628	0.0697077	0.0145459	-0.386343	-0.00937026	-0.0923683	-0.0199647	-0.452408
DO49478-SP108828	-0.226926	-0.251115	0.113724	-0.256633	-0.284333	0.116177	-0.0309479	0.0163699	-0.207504	-0.207839	0.103986	0.0698342	0.130535	-0.416669	-0.273815	0.190682	0.133217	0.0446456	-0.0160639	-0.42234	-0.0941833	0.0762459	-0.0047656	-0.476721
DO49481-SP197405	-0.23849	-0.178304	0.142316	-0.209611	-0.139244	0.142736	0.104563	0.161877	0.0428204	-0.116772	-0.0062578	0.024635	0.0931398	-0.0513749	-0.0981685	0.177346	0.0936865	0.107043	0.0147163	-0.0117698	-0.0165075	-0.154459	-0.031385	-0.449402
DO51464-SP133632	-0.142128	-0.229937	0.125062	-0.241788	-0.271188	0.159468	-0.0189974	0.108046	-0.130047	-0.0928208	0.173176	0.0837306	0.115136	-0.397683	-0.158083	0.196767	0.133279	0.0324845	-0.0294221	-0.346394	-0.00380878	0.0159376	-0.0162162	-0.36959
DO51465-SP125716	0.00366344	-0.201971	0.11256	-0.156135	-0.23717	0.136944	0.0167517	0.0200662	-0.1197	-0.0814567	0.106872	0.0950837	0.127937	-0.347511	-0.211025	0.146479	0.0720276	0.029986	0.0055687	-0.320363	-0.00951669	0.0335275	-0.0603083	-0.414522
DO51466-SP125758	-0.0919208	-0.281866	0.128657	-0.1991	-0.175856	0.152347	-0.00558381	0.18145	-0.143331	-0.135078	0.131263	0.0733675	0.105077	-0.267184	-0.248919	0.197468	0.157791	0.0601613	-0.0572292	-0.316926	-0.0258535	-0.0340701	-0.0105112	-0.355415
DO51467-SP125696	-0.154626	-0.24905	0.100658	-0.271845	-0.254148	0.125315	-0.0332436	0.0181412	-0.17567	-0.176319	0.00154549	0.0459748	0.108	-0.310827	-0.248812	0.180059	0.129654	0.0357944	0.0119515	-0.28849	-0.0467048	0.0819228	-0.0495416	-0.40679
DO51468-SP113727	-0.29465	-0.207322	0.121836	-0.166753	-0.283363	0.134194	-0.00937698	0.0598828	-0.110747	-0.137199	0.0370153	0.0801123	0.111363	-0.178438	-0.219954	0.192087	0.119553	0.033977	0.0272913	-0.334281	0.00427485	-0.0527712	-0.0326346	-0.235225
DO51469-SP117340	0.271668	-0.0521372	0.141377	-0.0748215	-0.158659	0.120592	-0.00970159	0.189967	-0.178429	-0.084585	-0.0116089	0.146405	0.049971	-0.208421	0.040041	0.208504	0.0989767	0.096935	0.0176442	-0.361428	0.0346455	-0.0404421	-0.0277469	-0.151204
DO51470-SP125717	-0.0741992	-0.215179	0.10124	-0.21933	-0.104323	0.138924	0.0196773	0.171147	-0.160469	-0.0967323	0.136229	0.0796686	0.114616	-0.23995	-0.131383	0.194198	0.114733	0.0701102	-0.0560837	-0.309624	-0.0158645	0.0433616	0.0151991	-0.337545
DO51472-SP125685	-0.0272483	-0.231396	0.0812669	-0.206271	-0.273933	0.146998	0.0315025	0.107965	-0.101428	-0.0892457	0.0799796	0.0300363	0.0934442	-0.284452	-0.209933	0.157234	0.11458	0.0662357	-0.0489932	-0.266239	0.0645732	-0.0577025	-0.0252934	-0.319933
DO51473-SP117215	-0.0319223	-0.191841	0.101324	-0.206134	-0.186546	0.126963	0.0149781	0.0884826	-0.124212	-0.160879	0.0897972	0.0308368	0.0793893	-0.235998	-0.161823	0.17499	0.0752902	0.0464626	-0.00995839	-0.290122	-0.0104905	0.029513	-0.00604292	-0.288576
DO51474-SP125770	0.221386	-0.203243	0.122681	-0.0626806	-0.247039	0.0739708	-0.0813147	0.128661	-0.238223	-0.0434838	0.050948	0.127302	0.105326	-0.288576	-0.068459	0.225569	0.0963876	0.140936	-0.034442	0.176805	0.00743417	-0.0556883	-0.0180661	-0.229383
DO51475-SP125797	-0.23022	-0.217012	0.0982681	-0.256643	-0.279959	0.135663	-0.0186183	0.0415837	-0.165795	-0.206138	0.0442388	0.0344137	0.0873213	-0.428783	-0.267838	0.171599	0.110482	0.0203035	-0.0246069	-0.455587	-0.0213858	0.00343682	0.0256096	-0.410484
DO51476-SP125756	0.0206636	-0.288183	0.145078	-0.174659	-0.279813	0.0756488	-0.0691557	0.0198606	-0.24457	-0.171157	-0.0700449	0.131641	0.133496	-0.381618	-0.229916	0.200687	0.154265	0.0611072	-0.0181624	-0.319418	-0.0402192	-0.0633736	-0.0718808	-0.399573
DO51478-SP125693	-0.0851665	-0.25388	0.125869	-0.273862	-0.284466	0.0985235	-0.0107504	0.106373	-0.183462	-0.14589	0.103028	0.0204326	0.0897342	-0.201634	-0.268475	0.215244	0.10266	0.0866154	-0.0339736	-0.32105	-0.0222783	-0.124361	-0.00755918	-0.359367
DO51479-SP125719	0.247966	-0.105492	0.140493	-0.0961992	-0.218168	0.111502	-0.0595339	0.0858571	-0.128901	-0.0953509	0.021989	0.167539	0.090909	-0.27251	0.0251678	0.237027	0.158188	0.0678393	0.0151571	-0.386171	0.0772033	-0.0378214	0.0210079	-0.279297
DO51480-SP113743	-0.143551	-0.24811	0.119332	-0.222553	-0.28467	0.13995	-0.0242132	0.106505	-0.113944	-0.136765	0.0573443	0.0657432	0.111607	-0.272253	-0.23446	0.175342	0.0866	0.0213616	0.00861717	-0.271995	-0.00631217	0.112996	-0.0582103	-0.450089
DO51481-SP125760	0.0587521	-0.241842	0.137384	-0.185853	-0.31084	0.130816	0.0221594	0.0259141	-0.174677	-0.189126	0.0481076	0.0797432	0.0960992	-0.34983	-0.193222	0.173046	0.102246	0.0290767	0.00133708	-0.374745	0.0115966	0.00925538	-0.0402749	-0.374659
DO51482-SP113884	0.0710833	-0.229041	0.10391	-0.177362	-0.315648	0.129323	0.0139442	0.118357	-0.0956369	-0.113778	0.0943745	0.0560838	0.110903	-0.369075	-0.203885	0.167476	0.101088	0.00635281	-0.0795877	-0.223627	0.0402915	-0.0709368	-0.0302181	-0.366927
DO51483-SP113873	-0.108493	-0.229277	0.130671	-0.178264	-0.186095	0.0979343	-0.0243175	0.129932	-0.15755	-0.168981	0.0373389	0.0884395	0.0728779	-0.340724	-0.126483	0.195576	0.0849126	0.0371759	-0.0693253	-0.225001	-0.0519334	-0.0842697	-0.0222971	-0.406532
DO51484-SP125710	-0.1947	-0.246659	0.128709	-0.139144	-0.243478	0.155023	0.0259433	0.0714662	-0.0957254	-0.0563078	0.0757877	0.0611387	0.143142	-0.360483	-0.168228	0.150878	0.0587746	0.0698108	0.0176273	-0.266926	0.00191445	-0.00177794	-0.0578435	-0.464608
DO51485-SP117476	0.156438	-0.243019	0.119654	-0.144547	-0.21579	0.118578	-0.0120653	0.102617	-0.0693434	-0.122497	0.016571	0.10662	0.0809994	-0.298885	-0.118026	0.183296	0.105681	0.0653768	-0.0180735	-0.335483	0.0446165	0.0558885	-0.00866184	-0.273627
DO51487-SP125723	0.0432448	-0.204702	0.0989261	-0.215003	-0.269767	0.0443504	0.000247878	0.154311	-0.0518953	-0.0642286	0.0523602	0.00936473	0.104284	-0.202922	-0.252411	0.140106	0.0580397	0.102227	-0.0694291	-0.34227	-0.0514426	0.126398	-0.0784676	-0.327837
DO51489-SP118083	0.179797	-0.142649	0.132744	-0.0549992	-0.10997	0.0235286	0.0269154	0.18279	-0.230075	-0.0645044	-0.112472	0.0934843	0.13429	-0.29562	-0.0697094	0.186876	0.0782455	0.108164	-0.0350744	-0.375174	-0.0413833	-0.131243	-0.0200953	-0.0226806
DO51490-SP125694	-0.0549273	-0.207538	0.158905	-0.0907423	-0.139779	0.12487	0.0457889	0.196497	0.0708651	-0.0487752	0.0466541	0.0502848	0.136033	-0.207046	-0.0954321	0.201699	0.118626	0.121441	-0.0367927	-0.113575	-0.0112562	-0.0334225	-0.0548746	-0.357391
DO51491-SP197529	-0.02361	-0.207361	0.1336	-0.164859	-0.305389	0.128154	0.0177777	0.118159	-0.0969773	-0.0792006	0.0141928	0.0574815	0.149784	-0.343989	-0.246312	0.197277	0.131408	0.0960154	0.0406856	-0.261943	0.00853951	0.0380426	-0.112857	-0.373112
DO51492-SP117351	-0.149286	-0.242161	0.123889	-0.231077	-0.230396	0.110597	-0.0104743	0.154933	-0.144769	-0.0617873	0.108958	0.0335747	0.115404	-0.23763	-0.190235	0.207706	0.0886563	0.0783286	-0.0407596	-0.310225	-0.0183066	0.0384124	-0.0218731	-0.445278
DO51493-SP113837	0.128949	-0.200269	0.137839	-0.107896	-0.184571	0.127724	-0.0298466	0.147405	-0.155666	-0.0109375	0.0626472	0.148376	0.0967329	-0.204039	-0.104844	0.190822	0.0848584	0.089884	-0.00383505	-0.181788	-0.0349667	-0.0603912	-0.0390311	-0.257734
DO51494-SP113865	-0.109548	-0.211674	0.109248	-0.246471	-0.253673	0.140792	-0.00225954	0.123659	-0.132722	-0.111941	-0.00252455	0.0437609	0.100398	-0.263318	-0.238755	0.151203	0.0951062	0.081345	-0.056858	-0.273198	0.0150499	0.0051797	-0.0136467	-0.34459
DO51495-SP117656	0.10278	-0.180853	0.121649	-0.1159	-0.209835	0.0702183	0.0132999	0.184698	-0.0909421	-0.0853673	0.0380065	0.119135	0.101001	-0.193128	-0.0633987	0.16132	0.11791	0.0804377	-0.0233651	-0.0450175	0.0921361	-0.072614	-0.0127307	-0.293988
DO51496-SP197382	0.00411894	-0.234162	0.104378	-0.155483	-0.304807	0.110252	-0.0636576	0.0549986	-0.166208	-0.121711	0.104068	0.0752171	0.0906903	-0.337287	-0.194718	0.195525	0.120543	0.0503702	-0.0767742	-0.332305	-0.0591249	0.0564211	-0.0144469	-0.375518
DO51497-SP125712	0.0172758	-0.273148	0.107975	-0.256181	-0.330344	0.138366	-0.00145462	0.0353651	-0.17786	-0.0837293	0.0914282	0.0725333	0.0793804	-0.393645	-0.231458	0.179665	0.0957908	0.0333258	0.00792923	-0.300775	-0.0290823	-0.0149787	-0.0268657	-0.432993
DO51498-SP197505	-0.0950873	-0.183789	0.118502	-0.170245	-0.253086	0.171089	0.0260997	0.0580283	-0.136536	-0.147396	0.116627	0.0786436	0.119833	-0.383851	-0.219642	0.11469	0.0881115	-0.00483457	-0.0154306	-0.43703	-0.0306273	0.0370565	-0.0915863	-0.357906
DO51500-SP125752	-0.149703	-0.277777	0.0914652	-0.222944	-0.22231	0.12109	-0.0350143	-0.094871	-0.19174	-0.234815	0.0565581	0.049772	0.0689409	-0.399144	-0.16026	0.2269	0.111892	0.0121039	-0.010129	-0.433766	-0.14048	-0.120409	0.00088698	-0.392786
DO51501-SP125731	-0.11772	-0.228551	0.113807	-0.163592	-0.172432	0.127575	0.0493998	0.166653	-0.0883217	-0.08351	-0.00685852	0.0440977	0.141008	-0.331445	-0.195133	0.184688	0.110597	0.0747374	0.00282338	-0.0378868	0.0153684	-0.149018	-0.0357034	-0.416669
DO51502-SP125714	-0.158786	-0.18393	0.163153	-0.143079	-0.244627	0.100018	0.025826	0.0689907	-0.0241052	-0.0818615	-0.00129087	0.054709	0.13048	-0.269418	-0.114186	0.19141	0.142528	0.0702691	-0.0369865	-0.308164	-0.0421876	0.0559443	-0.0987875	-0.268902
DO51503-SP125738	-0.23836	-0.217908	0.0735275	-0.283022	-0.192368	0.131614	0.0116532	0.138285	-0.0996931	-0.157745	0.113061	0.0462224	0.0889388	-0.285483	-0.250112	0.201907	0.130627	0.093664	-0.0118492	-0.307648	-0.0328378	0.18609	-0.0740014	-0.487632
DO51504-SP125783	-0.211844	-0.199004	0.153188	-0.158228	-0.100238	0.158194	0.0163344	0.0287085	-0.179785	-0.157698	0.0992542	0.106031	0.126626	-0.375518	-0.193989	0.106316	0.0441746	0.00726218	0.0346325	-0.209452	-0.0537114	0.10245	-0.0839404	-0.273198
DO51505-SP117037	-0.124532	-0.223069	0.120916	-0.217284	-0.35935	0.123311	0.00542661	0.141273	-0.160188	-0.0733415	-0.0334811	0.0275836	0.1332	-0.341068	-0.250203	0.189637	0.102491	0.0777816	0.0500208	-0.295792	-0.0402477	-0.145093	-0.0724526	-0.469591
DO51506-SP125750	-0.189767	-0.197436	0.112664	-0.227731	-0.277802	0.124901	-0.0140315	0.0626228	-0.0890153	-0.13793	0.022339	0.107537	0.0837185	-0.439178	-0.188909	0.192272	0.139624	0.0248861	0.0112481	-0.326119	0.0224352	-0.0709248	-0.0193398	-0.345707
DO51507-SP117760	0.136196	-0.206815	0.146687	-0.14171	-0.218406	0.114587	0.0143032	0.0836683	-0.150326	-0.15812	0.050615	0.0996573	0.0781884	-0.338404	-0.0792407	0.213186	0.0933201	0.00137221	-0.0651362	-0.131874	-0.014785	0.0811593	-0.00573167	-0.377666
DO51509-SP113796	-0.176038	-0.255655	0.132648	-0.271739	-0.255481	0.0941209	-0.0277632	0.128039	-0.121901	-0.121137	0.115245	0.0446953	0.123246	-0.397683	-0.298945	0.157874	0.0819896	0.0356675	-0.015149	-0.176118	-0.040685	0.0541827	-0.0287511	-0.366669
DO51510-SP125706	-0.275728	-0.210306	0.130834	-0.186516	-0.237355	0.150742	-0.0232688	0.00135668	-0.128579	-0.197556	0.1435	0.0935568	0.111332	-0.250002	-0.196659	0.189285	0.134546	0.0747096	-0.0455451	-0.377923	-0.0294594	0.124395	-0.0752282	-0.452065
DO51511-SP197515	-0.0538472	-0.233367	0.136966	-0.218658	-0.281573	0.121971	-0.00470174	0.0299953	-0.0853544	-0.147762	0.0781492	0.0346265	0.119328	-0.387889	-0.153257	0.204701	0.120456	0.0715004	-0.0354745	-0.417099	0.016723	-0.131529	-0.0652175	-0.282734
DO51512-SP125761	-0.117759	-0.227622	0.110928	-0.214125	-0.275769	0.0831796	-0.0499321	0.103536	-0.131743	-0.0984772	0.0667807	0.0410024	0.110021	-0.327837	-0.208927	0.151272	0.0392314	0.115255	-0.0510804	-0.361514	-0.0424574	0.079579	-0.038362	-0.40825
DO51513-SP197521	-0.0992334	-0.260007	0.133249	-0.207792	-0.247866	0.134883	0.00933222	0.0270923	-0.139237	-0.088136	0.0999871	0.0470929	0.0918488	-0.407735	-0.156939	0.13443	0.115604	0.0519744	-0.00254868	-0.379298	0.000502213	-0.0502005	-0.0467153	-0.238575
DO51514-SP117949	-0.211139	-0.201252	0.126836	-0.215075	-0.245588	0.15792	-0.0224895	-0.00237443	-0.124462	-0.137159	0.113399	0.120153	0.107197	-0.298112	-0.195499	0.111373	0.0496082	0.0664592	0.00438357	-0.393044	-0.0427554	0.180457	-0.0580995	-0.365982
DO51515-SP125755	-0.245582	-0.210015	0.0836953	-0.289637	-0.228032	0.0562515	-0.0391019	-0.028968	-0.165037	-0.18199	0.0688493	0.0705122	0.0807275	-0.229898	-0.136897	0.212	0.117532	0.0814557	0.0376735	-0.132217	-0.110271	-0.0353667	-0.00754144	-0.534024
DO51517-SP133674	-0.255293	-0.234006	0.115168	-0.173446	-0.233925	0.124134	0.0340687	0.169122	-0.119804	-0.119052	0.0442599	0.0700293	0.0965069	-0.212716	-0.193986	0.180251	0.0989238	0.107366	-0.0593154	-0.104812	-0.0650588	-0.00177066	-0.0041625	-0.392099
DO51518-SP197398	-0.0957358	-0.265747	0.0922083	-0.293163	-0.21181	0.108111	0.0231836	0.181153	-0.128016	-0.0390665	0.153309	0.0694452	0.114811	-0.395621	-0.230323	0.197021	0.0991257	0.0579686	-0.0312165	-0.262888	-0.0259387	0.00394602	-0.0237581	-0.462031
DO51519-SP125795	-0.0340681	-0.206181	0.131678	-0.172568	-0.200508	0.124779	0.0460129	0.173992	-0.121502	-0.058701	0.0103539	0.0420564	0.150345	-0.326119	-0.189106	0.163954	0.0742829	0.0996863	-0.0103538	-0.202149	-0.0306583	-0.0340308	-0.0674906	-0.392442
DO51520-SP125689	0.177018	-0.243336	0.109789	-0.208367	-0.190963	0.141176	-0.00249057	0.150911	-0.186709	-0.0815629	0.0846764	0.0632498	0.0632575	-0.23428	-0.2528	0.186651	0.0988853	0.0312856	0.020429	0.0333336	0.0378866	-0.0984683	-0.052474	-0.420621
DO51522-SP125785	-0.142755	-0.256512	0.121213	-0.263524	-0.26797	0.150659	0.0282873	0.134629	-0.0604996	-0.155162	0.132426	0.0682354	0.086663	-0.309882	-0.244472	0.176439	0.074236	0.0558211	0.017965	-0.27483	-0.0176382	0.108158	-0.0110065	-0.431532
DO51523-SP125730	-0.188181	-0.234133	0.107926	-0.20042	-0.224063	0.118858	0.014045	0.135931	-0.122275	-0.0699506	0.0764279	0.0493055	0.106958	-0.351721	-0.217421	0.207018	0.122175	0.0965566	-0.0561177	-0.175517	-0.0365445	-0.0749809	-0.0071747	-0.473714
DO51524-SP125725	-0.0263492	-0.227959	0.11301	-0.262292	-0.262242	0.125273	0.0180696	0.0798787	-0.163531	-0.152066	0.0787854	-0.000558891	0.0835413	-0.252407	-0.227933	0.17763	0.150952	0.0194771	-0.0421706	-0.380243	0.0341655	-0.0890352	0.0235459	-0.368215
DO51525-SP125793	-0.11591	-0.171139	0.109752	-0.200421	-0.240319	0.144086	0.0522226	0.146178	-0.0233399	-0.0589358	0.0530419	0.105205	0.116079	-0.245019	-0.245989	0.190463	0.145231	0.118741	0.0452772	-0.143729	0.020783	0.0141908	-0.049732	-0.358765
DO51526-SP113829	0.154563	-0.179621	0.0831068	-0.109176	-0.123483	0.0985739	0.0284877	0.20823	-0.0558147	-0.0331536	0.0429906	0.0819668	0.105512	-0.149142	-0.0444782	0.200781	0.103426	0.0822952	0.000800535	-0.256531	0.0482064	-0.113077	0.0425716	-0.289435
DO51527-SP125763	-0.0592952	-0.262218	0.121796	-0.247419	-0.341191	0.139447	-0.0444308	0.0619991	-0.0489517	-0.144476	0.0685522	0.0856972	0.0936407	-0.398456	-0.156418	0.205516	0.139794	0.0481566	0.0290349	-0.317614	0.0292294	-0.0526246	-0.0367054	-0.422855
DO51528-SP125686	-0.142841	-0.214589	0.130653	-0.168208	-0.236603	0.0986663	0.0381798	0.154239	-0.113087	-0.142248	-0.0191153	0.0407215	0.131644	-0.453096	-0.194789	0.181466	0.125795	0.0792869	-0.0277389	-0.103351	-0.0490012	-0.0110074	-0.0365038	-0.365037
DO51529-SP125768	-0.133946	-0.170685	0.106993	-0.256053	-0.274274	0.13063	0.0280044	0.0486834	-0.168183	-0.158216	0.0909686	0.0136766	0.120028	-0.127664	-0.253078	0.192634	0.113914	0.0738266	-0.0630197	-0.355071	0.0199908	-0.210123	0.0383867	-0.391497
DO51531-SP125741	-0.218776	-0.202274	0.105298	-0.23372	-0.214692	0.142438	0.0249701	0.17902	-0.131763	-0.141593	0.0388524	0.0329842	0.122677	-0.292184	-0.193683	0.165884	0.128356	0.0762991	-0.0200204	-0.25593	0.00523961	0.0530576	-0.0424626	-0.381875
DO51532-SP125802	0.0735588	-0.216892	0.101631	-0.22196	-0.227785	0.138042	-0.0047172	0.031723	-0.13174	-0.120159	-0.0118767	0.0858873	0.0564256	-0.277321	-0.213144	0.191895	0.116636	0.0214925	-0.0057528	-0.407649	-0.0139341	-0.0632723	-0.00919611	-0.390638
DO51533-SP125811	-0.133007	-0.182698	0.134535	-0.171673	-0.209441	0.128467	0.0719104	0.181314	-0.00212777	-0.0906255	-0.00209823	0.0631986	0.160537	-0.256875	-0.109189	0.181491	0.111309	0.152765	0.0376292	-0.163231	-0.0135024	0.0459908	-0.0506619	-0.452924
DO51534-SP113900	-0.1648	-0.292817	0.124913	-0.250786	-0.283173	0.126239	-0.0501012	0.0511453	-0.138721	-0.0889891	0.125323	0.029042	0.142238	-0.322597	-0.229313	0.181192	0.0876035	0.0691503	-0.110474	-0.258335	-0.00296484	-0.0776268	-0.00902041	-0.528698
DO51535-SP113875	-0.0550327	-0.109425	0.111653	-0.183861	-0.15037	0.168709	0.0678074	0.193006	-0.0105152	-0.0986087	0.109712	0.0718523	0.125194	-0.155413	-0.160115	0.160402	0.13445	0.0753975	0.0307137	-0.310655	0.0850547	-0.000507574	-0.0477023	-0.360312
DO51536-SP125762	-0.0956469	-0.229608	0.136313	-0.264324	-0.227372	0.124817	0.0162858	0.198174	-0.04802	-0.0787287	0.05244	0.0651479	0.118223	-0.425432	-0.199671	0.167499	0.0952081	0.0562651	-0.00950864	-0.132733	0.0226729	-0.0277772	-0.0237895	-0.459024
DO51537-SP197509	-0.0752982	-0.250095	0.112785	-0.169316	-0.295387	0.149469	0.0184861	0.00885025	-0.0641697	-0.144024	0.0922665	0.0752042	0.103071	-0.415896	-0.152118	0.139443	0.105459	0.100195	-0.0236813	-0.402666	0.0032962	0.0259364	-0.0814481	-0.303524
DO51538-SP125711	-0.211585	-0.264302	0.0957278	-0.292395	-0.31003	0.106378	-0.0432898	0.0273276	-0.145221	-0.177746	0.0873231	0.0703163	0.0719906	-0.470106	-0.243976	0.203207	0.106107	0.0354439	-0.0182265	-0.171135	-0.0265957	-0.0869659	0.0245096	-0.409797
DO51540-SP117722	-0.181058	-0.216236	0.0893782	-0.214593	-0.183588	0.140678	0.0790561	0.14339	-0.0689044	-0.0344199	0.201615	0.0663273	0.134678	-0.119674	-0.234832	0.181944	0.128833	0.106261	0.00641907	-0.198799	0.0173708	-0.0269997	0.00361838	-0.354298
DO51541-SP125737	0.216479	-0.162592	0.111487	-0.112184	-0.202019	0.0995884	-0.00892638	0.195744	-0.202585	-0.0611928	-0.091188	0.142093	0.111374	-0.196307	-0.0201119	0.195207	0.097228	0.0752304	-0.013343	-0.269074	0.0218427	-0.103723	0.0265705	-0.115293
DO51542-SP197519	-0.0241263	-0.254906	0.112572	-0.254442	-0.187643	0.152116	0.0243057	0.103073	-0.138987	-0.168335	0.097497	0.0580928	0.0997193	-0.328267	-0.180739	0.184508	0.0859827	0.0206662	-0.0309521	-0.319332	0.00916387	-0.0649812	0.0151774	-0.401807
DO51543-SP125780	-0.0126431	-0.246454	0.138013	-0.15594	-0.104288	0.193986	0.0539928	0.161255	-0.101063	-0.0195697	0.105778	0.122957	0.139962	0.0562718	-0.226334	0.0514075	-0.0375183	0.040616	0.0186801	-0.200517	-0.0203372	0.131346	-0.0845439	-0.308507
DO51545-SP197535	-0.0277877	-0.272625	0.134642	-0.203438	-0.294917	0.138302	-0.0256724	0.0877493	-0.147482	-0.0874106	0.0860163	0.0916728	0.0830231	-0.385312	-0.237871	0.170987	0.116997	0.0289237	0.0433672	-0.423285	-0.0201477	0.0152438	-0.104204	-0.467271
DO51548-SP125809	-0.0167033	-0.213715	0.121073	-0.286451	-0.270679	0.13736	-0.0390749	0.000393024	-0.0881802	-0.0860638	0.12271	0.130659	0.109358	-0.256273	-0.178011	0.148005	0.0352411	0.0608656	0.0379722	-0.177321	-0.0179671	0.0403817	-0.0189711	-0.482134
DO51549-SP125766	-0.0135652	-0.212458	0.109144	-0.16857	-0.142484	0.109489	0.0155198	0.137266	-0.123332	-0.0493554	0.0469524	0.0493101	0.129143	-0.212974	-0.224877	0.172731	0.118565	0.10725	-0.0306161	-0.151891	-0.0292958	-0.0367752	-0.0332503	-0.351978

## Sheet: Sheet9
sample	time (month)	status (0=alive; 1=dead)
GSM1383778	13.5333	1
GSM1383779	36.3667	1
GSM1383780	6.2	1
GSM1383781	79.8333	0
GSM1383782	5.03333	1
GSM1383783	20.6333	1
GSM1383784	12.5333	1
GSM1383785	63.6667	0
GSM1383786	17.5333	1
GSM1383787	28.3333	1
GSM1383788	45.2333	0
GSM1383789	20.5	1
GSM1383790	15.9	1
GSM1383791	37.7333	1
GSM1383792	9.26667	1
GSM1383793	57.8667	0
GSM1383794	31.5667	1
GSM1383795	30.1333	1
GSM1383796	54.1	0
GSM1383797	7.83333	1
GSM1383798	37.8	0
GSM1383799	49.5	0
GSM1383800	29.0667	1
GSM1383801	16.1667	1
GSM1383802	2.93333	1
GSM1383803	31.7333	1
GSM1383804	26.3333	1
GSM1383805	8.86667	1
GSM1383806	10.6	1
GSM1383807	21.5	1
GSM1383808	30.5333	1
GSM1383809	19.5	1
GSM1383810	13.9333	1
GSM1383811	30.2667	0
GSM1383812	33.4667	0
GSM1383813	17.9333	1
GSM1383814	28.6667	0
GSM1383815	4.5	1
GSM1383816	20.0333	1
GSM1383817	27.1	0
GSM1383818	36.9	0
GSM1383819	33	1
GSM1383820	15.6333	1
GSM1383821	16.2333	1
GSM1383822	16.4333	1
GSM1383823	8.83333	1
GSM1383824	33.4667	0
GSM1383825	12.1667	1
GSM1383826	21.9	0
GSM1383827	11.5	0
GSM1383828	9.93333	1
GSM1383829	29.1667	0
GSM1383830	15.5	1
GSM1383831	29.6667	0
GSM1383832	24.2333	0
GSM1383833	17.6667	1
GSM1383834	25.6333	0
GSM1383835	21.1333	1
GSM1383836	22.7	0
GSM1383837	13.6	1
GSM1383838	23.2333	0
GSM1383839	7.46667	1
GSM1383840	3.76667	1
GSM1527105	51.1	1
GSM1527107	6.9	1
GSM1527109	2.7	1
GSM1527111	41.6	1
GSM1527115	35.9	1
GSM1527117	2.4	1
GSM1527123	19.5	1
GSM1527125	12.6	1
GSM1527127	16	1
GSM1527129	40.9	1
GSM1527131	2.8	1
GSM1527133	11.6	1
GSM1527135	24.7	1
GSM1527137	40	0
GSM1527139	1.2	1
GSM1527141	13.2	1
GSM1527143	23.2	1
GSM1527145	10.8	1
GSM1527147	29	1
GSM1527149	27.7	1
GSM1527151	27.6	0
GSM1527155	6.8	1
GSM1527157	28.2	0
GSM1527159	9.8	1
GSM1527161	23.6	0
GSM1527163	7.7	1
GSM1527165	21.8	0
GSM1527167	21.2	0
GSM1527169	21.1	0
GSM1527171	8.9	1
GSM1527173	17.3	0
GSM1527175	6.4	1
GSM1527177	16.4	0
GSM1527179	4.6	1
GSM1527181	10.6	0
GSM1527183	4.2	1
GSM1527185	10.3	1
GSM1527187	9.7	0
GSM1527189	14.9	1
GSM1527191	4.5	1
GSM1527193	12.9	1
GSM1527196	9.5	1
GSM1527198	6.3	1
GSM1527199	0.9	1
GSM1527200	5.9	1
GSM1527202	9.8	1
GSM1527204	5.3	1
GSM1527205	21.5	1
GSM1527207	14.2	1
GSM1527209	32	1
GSM1527210	22.9	1
GSM1527212	45.9	1
GSM1527213	21.9	1
GSM1527215	42	0
GSM1527216	38.3	0
GSM1527218	13.7	1
GSM1527219	10.9	1
GSM1527220	21.3	1
GSM1527223	9.3	1
GSM1527225	19.9	1
GSM1527227	70.8	0
GSM1527228	68	0
GSM1527230	67.7	0
GSM1527232	49.7	1
GSM1527234	3.2	1
GSM711904	51	1
GSM711906	7	1
GSM711908	3	1
GSM711910	42	1
GSM711914	36	1
GSM711916	2	1
GSM711922	19	1
GSM711924	13	1
GSM711926	16	1
GSM711928	41	1
GSM711930	3	1
GSM711932	12	1
GSM711934	25	1
GSM711936	38	0
GSM711938	1	0
GSM711940	13	1
GSM711942	23	1
GSM711944	11	1
GSM711946	29	1
GSM711948	28	1
GSM711950	28	0
GSM711952	14	1
GSM711954	7	1
GSM711956	28	0
GSM711958	24	0
GSM711960	24	0
GSM711962	8	1
GSM711964	22	0
GSM711966	21	0
GSM711968	21	0
GSM711970	9	1
GSM711972	17	0
GSM711974	6	1
GSM711976	16	0
GSM711978	5	1
GSM711980	11	0
GSM711982	4	1
GSM711984	10	1
GSM711986	10	0
GSM711988	15	1
GSM711990	5	1
GSM711992	13	1
PANC1	10.23	1
PANC10	32.83	0
PANC100	8.16	1
PANC101	23.55	1
PANC102	44.18	1
PANC103	52.37	1
PANC104	117.53	0
PANC105	117.3	0
PANC106	6.18	1
PANC107	13.36	0
PANC109	1.64	0
PANC11	10.77	0
PANC110	93.49	0
PANC111	22.47	1
PANC112	43.29	1
PANC113	99.93	0
PANC114	3.98	1
PANC115	31.97	0
PANC116	66.84	0
PANC117	66.32	0
PANC118	42.47	0
PANC119	22.47	1
PANC12	24.08	1
PANC120	31.78	1
PANC121	15.92	0
PANC122	46.38	1
PANC123	18.49	0
PANC124	3.13	1
PANC125	35.53	1
PANC126	2.86	0
PANC127	21.81	1
PANC128	86.78	0
PANC129	77.37	1
PANC13	24.38	1
PANC130	16.97	1
PANC131	5.92	1
PANC132	19.14	1
PANC134	51.38	0
PANC135	49.08	0
PANC136	9.21	1
PANC137	11.25	1
PANC138	10.59	0
PANC139	6.25	1
PANC14	12.2	1
PANC140	16.22	1
PANC141	30.46	1
PANC142	54.11	0
PANC143	33.32	1
PANC144	58.98	0
PANC145	25.26	1
PANC147	11.78	1
PANC148	19.21	1
PANC149	12.6	1
PANC15	35.33	1
PANC150	43.06	1
PANC151	35.07	1
PANC152	17.3	1
PANC153	53.88	0
PANC154	43.22	0
PANC155	34.34	1
PANC156	11.18	1
PANC158	3.26	0
PANC159	33.55	1
PANC160	15.39	0
PANC161	49.7	0
PANC163	46.91	0
PANC164	11.78	1
PANC165	22.86	1
PANC166	21.91	1
PANC167	32.04	1
PANC168	20.13	1
PANC169	30.43	0
PANC17	84.64	1
PANC170	40.76	0
PANC171	6.64	0
PANC173	24.57	0
PANC174	39.18	0
PANC175	33.62	1
PANC176	24.11	1
PANC178	11.78	1
PANC179	22.89	1
PANC18	94.13	0
PANC180	35.43	0
PANC181	30.07	1
PANC182	20.07	1
PANC184	19.44	1
PANC185	4.31	1
PANC186	19.8	0
PANC187	21.88	0
PANC188	14.08	1
PANC189	24.28	1
PANC19	130.2	1
PANC190	18.22	0
PANC191	25.76	0
PANC192	27.66	0
PANC193	19.64	1
PANC194	17.43	0
PANC195	5.1	1
PANC196	20.53	1
PANC197	23.29	0
PANC198	7.11	1
PANC199	10.66	1
PANC2	143.68	0
PANC20	12.1	1
PANC200	27.8	0
PANC201	27.3	0
PANC202	6.18	1
PANC203	28.98	0
PANC204	8.75	1
PANC205	25.23	0
PANC206	28.82	0
PANC207	22.07	0
PANC208	21.81	0
PANC209	9.61	1
PANC21	34.3	0
PANC210	21.05	1
PANC211	20.16	0
PANC212	19.28	0
PANC213	12.89	1
PANC214	6.09	1
PANC216	28.68	1
PANC217	32.99	1
PANC218	8.91	1
PANC219	18.42	1
PANC22	19.34	0
PANC220	13.29	1
PANC221	57.89	1
PANC222	67.07	1
PANC223	99.84	0
PANC224	101.05	0
PANC226	20.46	1
PANC227	105.69	0
PANC228	53.45	1
PANC229	18.49	1
PANC23	26.91	1
PANC230	38.03	1
PANC231	15.82	1
PANC232	70.07	1
PANC233	12.4	0
PANC234	61.81	0
PANC236	23.95	1
PANC238	11.88	1
PANC239	17.66	1
PANC24	13.82	1
PANC240	21.88	1
PANC241	49.9	1
PANC242	54.05	1
PANC244	5.07	1
PANC245	24.05	1
PANC246	33.32	1
PANC247	8.06	1
PANC248	20.66	1
PANC249	16.09	1
PANC250	8.65	1
PANC251	42.34	0
PANC252	10.56	1
PANC253	41.88	1
PANC254	11.02	1
PANC255	56.94	0
PANC256	55.72	0
PANC257	27.53	1
PANC258	50.63	0
PANC259	3.06	1
PANC260	37.01	0
PANC261	30.43	1
PANC262	38.95	0
PANC263	25.56	0
PANC264	20.46	0
PANC265	19.77	0
PANC266	22.76	1
PANC267	18.62	0
PANC268	26.78	0
PANC269	17.01	0
PANC270	24.87	0
PANC271	11.64	0
PANC272	10.1	0
PANC273	15.82	1
PANC274	8.06	0
PANC275	11.74	0
PANC276	14.74	0
PANC277	13.95	0
PANC279	11.64	0
PANC28	26.84	1
PANC280	12.34	0
PANC281	12.63	0
PANC282	109.38	0
PANC283	5.79	1
PANC285	64.28	1
PANC286	4.08	1
PANC288	28.98	1
PANC289	26.51	1
PANC29	20.13	1
PANC290	35.23	1
PANC291	3.26	0
PANC292	112.27	0
PANC293	9.61	1
PANC294	37.01	1
PANC295	7.3	1
PANC296	6.35	1
PANC297	75.56	0
PANC298	15.13	1
PANC3	6.84	1
PANC30	106.51	0
PANC300	9.01	1
PANC301	85.16	0
PANC302	82.47	0
PANC303	61.45	1
PANC305	16.48	1
PANC307	75.03	0
PANC309	20.46	1
PANC31	12.2	1
PANC310	6.32	1
PANC311	32.73	1
PANC312	25.53	0
PANC314	13.68	1
PANC315	12.17	1
PANC316	7.47	1
PANC318	17.01	1
PANC319	5	1
PANC32	1.12	1
PANC320	23.75	1
PANC321	18.52	1
PANC322	60.79	0
PANC323	43.42	1
PANC324	25.2	1
PANC326	50.95	1
PANC327	67.6	1
PANC329	62.76	1
PANC330	7.2	1
PANC331	30.2	0
PANC332	10.33	1
PANC334	124.38	0
PANC335	8.36	1
PANC35	15.03	1
PANC36	1.35	1
PANC37	1.18	1
PANC38	21.09	1
PANC39	9.8	1
PANC4	23.13	1
PANC41	11.15	1
PANC42	8.65	1
PANC43	12.93	0
PANC44	21.94	1
PANC45	30.39	0
PANC46	39.74	0
PANC47	6.84	1
PANC48	7.96	0
PANC51	59.33	0
PANC53	54.73	0
PANC54	10.16	1
PANC55	7.57	1
PANC57	92.3	1
PANC58	37.4	1
PANC6	45.63	0
PANC60	44.31	1
PANC61	12.03	1
PANC63	9.21	1
PANC65	19.24	1
PANC66	42.53	1
PANC67	16.48	1
PANC68	10.43	1
PANC69	14.64	1
PANC7	28.03	0
PANC70	12.96	1
PANC71	14.67	0
PANC73	42.6	1
PANC75	10	1
PANC77	21.91	0
PANC78	12.11	1
PANC79	16.38	1
PANC8	9.01	1
PANC80	16.94	1
PANC81	20.2	1
PANC82	40.83	0
PANC83	3.88	1
PANC86	17.99	1
PANC87	146.4	0
PANC88	9.47	1
PANC89	19.8	1
PANC9	11.05	0
PANC90	19.54	1
PANC92	13.82	1
PANC93	24.87	1
PANC94	40.36	1
PANC95	11.78	1
PANC97	12.86	0
PANC98	10.43	0
PANC99	20.53	1
TCGA-2J-AAB1-01	2.2	1
TCGA-2J-AAB4-01	24.3	0
TCGA-2J-AAB6-01	9.76667	1
TCGA-2J-AAB8-01	2.66667	0
TCGA-2J-AAB9-01	20.9	1
TCGA-2J-AABA-01	20.2333	1
TCGA-2J-AABE-01	22.5333	0
TCGA-2J-AABF-01	23.0333	1
TCGA-2J-AABH-01	42.9	0
TCGA-2J-AABI-01	32.3	0
TCGA-2J-AABK-01	16.1333	0
TCGA-2J-AABO-01	14.6667	0
TCGA-2J-AABP-01	15.4333	0
TCGA-2J-AABR-01	14.6	0
TCGA-2J-AABT-01	10.6333	0
TCGA-2J-AABU-01	9.23333	1
TCGA-2J-AABV-01	21.7333	1
TCGA-2L-AAQA-01	4.76667	1
TCGA-2L-AAQE-01	22.8	1
TCGA-2L-AAQI-01	3.43333	1
TCGA-2L-AAQJ-01	13.1333	1
TCGA-2L-AAQL-01	9.73333	1
TCGA-2L-AAQM-01	46.1	0
TCGA-3A-A9I5-01	59.8	0
TCGA-3A-A9I7-01	44.1	0
TCGA-3A-A9I9-01	21.1333	1
TCGA-3A-A9IB-01	7.46667	1
TCGA-3A-A9IC-01	24.6	1
TCGA-3A-A9IH-01	34.0333	0
TCGA-3A-A9IJ-01	61.8	0
TCGA-3A-A9IL-01	91.3667	0
TCGA-3A-A9IN-01	69.4667	0
TCGA-3A-A9IO-01	64.7333	0
TCGA-3A-A9IR-01	51.4	0
TCGA-3A-A9IS-01	33.2667	0
TCGA-3A-A9IU-01	15.2667	1
TCGA-3A-A9IV-01	36.7667	0
TCGA-3A-A9IX-01	34.5667	0
TCGA-3A-A9IZ-01	10.2667	1
TCGA-3A-A9J0-01	24.7667	0
TCGA-3E-AAAY-01	76.1667	0
TCGA-3E-AAAZ-01	72.7333	1
TCGA-F2-6879-01	11.1333	1
TCGA-F2-6880-01	9.83333	0
TCGA-F2-7273-01	19.7333	1
TCGA-F2-7276-01	7.2	1
TCGA-F2-A44G-01	7.76667	1
TCGA-F2-A44H-01	19.5333	0
TCGA-F2-A7TX-01	3.16667	1
TCGA-F2-A8YN-01	17.2333	0
TCGA-FB-A4P5-01	5.96667	1
TCGA-FB-A4P6-01	25.5667	0
TCGA-FB-A545-01	24.4	1
TCGA-FB-A5VM-01	16.6	1
TCGA-FB-A78T-01	12.5	1
TCGA-FB-A7DR-01	11.7667	1
TCGA-FB-AAPP-01	16.1667	1
TCGA-FB-AAPQ-01	37.6667	1
TCGA-FB-AAPS-01	7.6	0
TCGA-FB-AAPU-01	12.7	1
TCGA-FB-AAPY-01	35.3	1
TCGA-FB-AAPZ-01	23.8667	0
TCGA-FB-AAQ0-01	15.7667	1
TCGA-FB-AAQ1-01	4.1	1
TCGA-FB-AAQ2-01	5.1	1
TCGA-FB-AAQ3-01	1.03333	1
TCGA-FB-AAQ6-01	8.13333	1
TCGA-H6-8124-01	13.0667	0
TCGA-H6-A45N-01	14.0333	1
TCGA-H8-A6C1-01	22.3667	0
TCGA-HV-A5A3-01	4.26667	1
TCGA-HV-A5A4-01	7.73333	0
TCGA-HV-A5A5-01	9.63333	0
TCGA-HV-A5A6-01	67.8667	1
TCGA-HV-A7OL-01	8.4	0
TCGA-HV-A7OP-01	32.6	0
TCGA-HV-AA8V-01	30.6667	0
TCGA-HV-AA8X-01	17.7333	1
TCGA-HZ-7289-01	22.0333	1
TCGA-HZ-7918-01	32.3	0
TCGA-HZ-7919-01	19.7667	1
TCGA-HZ-7920-01	7.86667	1
TCGA-HZ-7922-01	0.133333	0
TCGA-HZ-7923-01	10.4667	0
TCGA-HZ-7924-01	28	0
TCGA-HZ-7925-01	20.4667	1
TCGA-HZ-7926-01	17.2667	1
TCGA-HZ-8001-01	23.5333	0
TCGA-HZ-8002-01	12.2	1
TCGA-HZ-8003-01	19.8667	1
TCGA-HZ-8005-01	4	1
TCGA-HZ-8315-01	9.96667	1
TCGA-HZ-8317-01	12.6	1
TCGA-HZ-8519-01	15.1333	0
TCGA-HZ-8636-01	18.1667	1
TCGA-HZ-8637-01	17.2333	1
TCGA-HZ-8638-01	5.03333	1
TCGA-HZ-A49G-01	22	0
TCGA-HZ-A49H-01	16.3667	0
TCGA-HZ-A49I-01	10.2667	1
TCGA-HZ-A4BH-01	6.46667	0
TCGA-HZ-A4BK-01	21.9	0
TCGA-HZ-A77O-01	5.33333	1
TCGA-HZ-A77P-01	11	0
TCGA-HZ-A77Q-01	1.1	0
TCGA-HZ-A8P0-01	0.1	0
TCGA-HZ-A8P1-01	0.233333	0
TCGA-HZ-A9TJ-01	20.1	0
TCGA-IB-7644-01	13.1333	1
TCGA-IB-7645-01	50.0667	1
TCGA-IB-7646-01	4.83333	1
TCGA-IB-7649-01	15.5667	1
TCGA-IB-7651-01	20.1	1
TCGA-IB-7652-01	37.2	0
TCGA-IB-7654-01	15.8667	1
TCGA-IB-7885-01	41.9	0
TCGA-IB-7886-01	4.1	1
TCGA-IB-7887-01	3.66667	1
TCGA-IB-7888-01	44.4	1
TCGA-IB-7889-01	16.0333	1
TCGA-IB-7890-01	19.9333	1
TCGA-IB-7891-01	30.4333	1
TCGA-IB-7893-01	3.9	1
TCGA-IB-7897-01	16.2	1
TCGA-IB-8126-01	15.4	0
TCGA-IB-8127-01	17.4	0
TCGA-IB-A5SO-01	12.1667	1
TCGA-IB-A5SP-01	16.0667	0
TCGA-IB-A5SQ-01	7.3	1
TCGA-IB-A5SS-01	15.3333	1
TCGA-IB-A5ST-01	21.1667	0
TCGA-IB-A6UF-01	22.2	0
TCGA-IB-A6UG-01	1.36667	1
TCGA-IB-A7LX-01	8.33333	1
TCGA-IB-A7M4-01	16.1	0
TCGA-IB-AAUM-01	0.266667	0
TCGA-IB-AAUN-01	4.8	1
TCGA-IB-AAUO-01	7.96667	1
TCGA-IB-AAUP-01	14.3667	0
TCGA-IB-AAUQ-01	6.1	1
TCGA-IB-AAUR-01	11.2667	0
TCGA-IB-AAUS-01	7.5	0
TCGA-IB-AAUT-01	9.56667	0
TCGA-IB-AAUU-01	8.16667	0
TCGA-IB-AAUV-01	13.4667	0
TCGA-IB-AAUW-01	7.66667	1
TCGA-L1-A7W4-01	9.26667	1
TCGA-LB-A7SX-01	13.1	1
TCGA-LB-A8F3-01	12.6333	0
TCGA-LB-A9Q5-01	10.4333	1
TCGA-M8-A5N4-01	19.4667	0
TCGA-OE-A75W-01	8.9	1
TCGA-PZ-A5RE-01	15.6667	1
TCGA-Q3-A5QY-01	13.8667	0
TCGA-Q3-AA2A-01	3.16667	0
TCGA-RB-A7B8-01	15.5333	1
TCGA-RB-AA9M-01	9.53333	0
TCGA-RL-AAAS-01	0.3	0
TCGA-S4-A8RM-01	24.5667	0
TCGA-S4-A8RO-01	17.5	0
TCGA-S4-A8RP-01	23.4	1
TCGA-US-A774-01	23.1667	1
TCGA-US-A776-01	40.5333	0
TCGA-US-A779-01	17.0333	1
TCGA-US-A77E-01	14.3333	1
TCGA-US-A77G-01	0.4	1
TCGA-US-A77J-01	18.9333	1
TCGA-XD-AAUG-01	14	0
TCGA-XD-AAUH-01	13.1667	0
TCGA-XD-AAUI-01	12.2	1
TCGA-XD-AAUL-01	16.6	0
TCGA-XN-A8T3-01	31.7	0
TCGA-XN-A8T5-01	24	0
TCGA-YB-A89D-01	11.6667	0
TCGA-YH-A8SY-01	12.9333	0
TCGA-YY-A8LH-01	67.2	0
TCGA-Z5-AAPL-01	15.5667	0
DO221539-SP125703	57.7667	0
DO221540-SP125807	9.66667	1
DO221541-SP125713	6.5	1
DO221542-SP125769	12.5	0
DO221543-SP125722	68.1667	0
DO221544-SP125804	15.5667	0
DO221545-SP125778	8.66667	0
DO221546-SP125784	16	1
DO224575-SP133555	27.5333	1
DO224575-SP191680	27.5333	1
DO224633-SP197362	24.7333	1
DO224642-SP197366	18.2333	1
DO224648-SP133708	31.9333	1
DO224656-SP133731	40.2667	1
DO224688-SP133764	21.1	1
DO224698-SP133784	15.7333	1
DO224705-SP133802	15.1667	1
DO224712-SP133812	7.96667	1
DO224714-SP133823	14.5667	1
DO224714-SP192363	14.5667	1
DO224719-SP133832	17.4	1
DO224724-SP133848	7.8	1
DO224724-SP192364	7.8	1
DO224734-SP133858	9.03333	1
DO224740-SP133866	22.8	1
DO224745-SP133874	15.2	1
DO224745-SP197552	15.2	1
DO224750-SP133884	5.5	1
DO224752-SP133895	8.56667	0
DO224758-SP133908	2.16667	1
DO224758-SP197558	2.16667	1
DO224764-SP133914	8.13333	0
DO224767-SP133925	10.8	1
DO224770-SP133937	6.66667	0
DO224776-SP133946	6.7	1
DO224776-SP197568	6.7	1
DO224779-SP133951	7.6	1
DO224782-SP133956	12.9667	1
DO224784-SP133962	27.2	1
DO227531-SP192391	6.4	1
DO227531-SP192396	6.4	1
DO227531-SP197681	6.4	1
DO227544-SP192398	4.4	1
DO227544-SP192399	4.4	1
DO227544-SP197688	4.4	1
DO227558-SP192404	7.2	1
DO227558-SP197700	7.2	1
DO227564-SP192410	7.23333	1
DO227564-SP197712	7.23333	1
DO227570-SP192412	3.76667	1
DO227570-SP192413	3.76667	1
DO227570-SP197716	3.76667	1
DO227581-SP192351	5.9	1
DO227596-SP192353	4.73333	1
DO227604-SP197538	5.46667	1
DO227633-SP197544	35.8	1
DO227648-SP192365	10.3667	1
DO227671-SP192371	22.4333	1
DO227684-SP192373	24.8333	1
DO227687-SP192375	27.4333	1
DO227695-SP192377	17.7	1
DO227704-SP192379	22.7	1
DO227704-SP197585	22.7	1
DO227736-SP192385	5.26667	1
DO227742-SP192388	16.0667	1
DO230463-SP197409	19.1333	1
DO230463-SP197430	19.1333	1
DO230463-SP197443	19.1333	1
DO230463-SP197448	19.1333	1
DO230463-SP197454	19.1333	1
DO230463-SP197461	19.1333	1
DO230463-SP197470	19.1333	1
DO230463-SP197476	19.1333	1
DO230464-SP197578	5.66667	1
DO230464-SP197581	5.66667	1
DO32829-SP69557	62.4667	1
DO32860-SP110737	41.9667	1
DO32863-SP69708	23.8333	1
DO32875-SP69750	11.6	1
DO32878-SP69765	8.66667	1
DO32887-SP110744	11.9667	1
DO32900-SP69838	25.6	1
DO32936-SP76160	18.4	1
DO33091-SP70556	4.73333	1
DO33128-SP70661	14.1	1
DO33168-SP110769	0.266667	1
DO33168-SP70820	0.266667	1
DO33256-SP72254	15.8667	1
DO33336-SP72566	15.0333	1
DO33344-SP75865	12.0333	1
DO33368-SP71464	3.26667	1
DO33376-SP75873	30.3	0
DO33392-SP75881	33.8	0
DO33400-SP71560	34.7667	0
DO33408-SP71584	30.3	0
DO33472-SP71742	12.9333	1
DO33480-SP71766	35.1333	0
DO33488-SP110780	28.1333	0
DO33512-SP71854	16.6333	1
DO33528-SP72230	11.4333	1
DO33544-SP71958	13.7333	1
DO33552-SP71982	29.1	0
DO33600-SP72126	28.4667	0
DO33632-SP72398	36.8333	1
DO33656-SP72622	5.46667	1
DO33984-SP75889	28.2333	0
DO34240-SP74001	7.86667	1
DO34264-SP75689	38.1333	1
DO34288-SP76025	7.33333	1
DO34312-SP74904	7.53333	1
DO34336-SP110799	24.7667	0
DO34368-SP75056	17.9	1
DO34376-SP76113	5.96667	1
DO34432-SP75250	13.3333	1
DO34448-SP75442	23.9667	1
DO34504-SP110802	8.56667	1
DO34600-SP75985	17.9	1
DO34608-SP76009	23.6333	1
DO34616-SP76065	22.2	0
DO34640-SP110823	9.56667	1
DO34656-SP76369	27.8	0
DO34680-SP110788	3.3	1
DO34696-SP76523	22.9667	0
DO34720-SP110817	18.5	0
DO34728-SP110825	16.9333	0
DO34736-SP76683	6.76667	1
DO34785-SP76851	24.0333	0
DO34793-SP76875	14.2333	1
DO34801-SP76899	20.8667	0
DO34809-SP76923	9.9	1
DO34817-SP76963	18	0
DO34849-SP77059	9.06667	1
DO34905-SP77211	38.0667	0
DO34945-SP77403	6.3	1
DO34961-SP77459	21.0667	1
DO35082-SP117323	12.3667	1
DO35083-SP125746	42.1333	0
DO35085-SP125782	7.46667	1
DO35098-SP116962	49.9667	1
DO35116-SP125771	54.8667	0
DO35126-SP117463	9.33333	1
DO35128-SP117908	12.0333	1
DO35136-SP125724	44.9	0
DO35140-SP125687	42.0667	1
DO35144-SP117878	10.3667	1
DO35148-SP196669	33.7667	1
DO35152-SP125718	11	1
DO35184-SP125808	3.4	1
DO35198-SP125776	15.4333	1
DO35210-SP196645	29.5333	1
DO35222-SP125772	41.1333	1
DO35226-SP125799	20.9	1
DO35228-SP125781	54.1	0
DO35230-SP125753	8.76667	1
DO35236-SP117568	44.7667	0
DO35242-SP196657	6.7	1
DO35258-SP117216	12.0667	1
DO35290-SP125699	22.4333	1
DO35305-SP117440	24.8667	1
DO35330-SP117076	45.3	1
DO35350-SP117643	4.86667	1
DO35360-SP125742	72.4667	0
DO35365-SP133678	29.6333	0
DO35406-SP125704	5.33333	1
DO35424-SP117165	19.1667	1
DO35442-SP125732	44.3667	0
DO35454-SP125757	10.5	1
DO35496-SP125695	35.7333	1
DO49074-SP110731	5.6	1
DO49076-SP107776	16	1
DO49078-SP107780	15.5	1
DO49079-SP107785	11.0667	1
DO49080-SP107788	2.76667	0
DO49087-SP107807	8.66667	1
DO49090-SP107814	5.06667	1
DO49105-SP107855	14.8333	1
DO49113-SP107875	13.7667	0
DO49127-SP107914	13.0667	0
DO49129-SP107922	11.2333	0
DO49130-SP107927	11.7	0
DO49133-SP107941	6.26667	0
DO49135-SP107947	9	0
DO49137-SP107954	7.73333	0
DO49138-SP107957	7.66667	1
DO49164-SP108011	9.06667	0
DO49166-SP108018	7.4	0
DO49168-SP108021	4.96667	0
DO49170-SP108028	6.56667	0
DO49172-SP110826	34.0333	1
DO49175-SP110828	13.8	1
DO49178-SP108050	0.9	1
DO49181-SP108060	51.1333	1
DO49183-SP108066	14.3	1
DO49184-SP110829	15.1667	1
DO49185-SP108071	5.96667	0
DO49193-SP108089	0.0333333	1
DO49198-SP110832	8.36667	1
DO49199-SP110833	36.5	1
DO49204-SP108125	5.2	1
DO49418-SP118048	48.2667	1
DO49419-SP125764	22.7	1
DO49420-SP117261	38.8	0
DO49421-SP108706	12.8333	1
DO49424-SP197357	11.3667	1
DO49427-SP117690	49.4333	0
DO49430-SP117002	27.3667	1
DO49433-SP108735	15.2	1
DO49436-SP117911	22.1	1
DO49439-SP116985	20.2667	1
DO49442-SP117980	33.1667	1
DO49448-SP125739	31.7	1
DO49451-SP197372	30.6	1
DO49454-SP117523	9.8	1
DO49457-SP197376	30.1333	0
DO49460-SP133717	25.5667	1
DO49460-SP192350	25.5667	1
DO49463-SP117290	24.3333	1
DO49469-SP197387	19.1	1
DO49472-SP197392	19.2667	1
DO49475-SP197401	20.9333	1
DO49478-SP108828	21.7667	0
DO49481-SP197405	12.7667	1
DO51464-SP133632	4.8	1
DO51465-SP125716	40.8667	1
DO51466-SP125758	11.7	1
DO51467-SP125696	15.7	1
DO51468-SP113727	36.1	1
DO51469-SP117340	10.4667	1
DO51470-SP125717	14.8	1
DO51472-SP125685	19.6667	1
DO51473-SP117215	142.967	1
DO51474-SP125770	54.4333	0
DO51475-SP125797	60.8	1
DO51476-SP125756	52.5333	1
DO51478-SP125693	10.3667	1
DO51479-SP125719	56.3667	0
DO51480-SP113743	7.6	1
DO51481-SP125760	19.5667	1
DO51482-SP113884	12.6333	1
DO51483-SP113873	3.56667	1
DO51484-SP125710	48.6667	1
DO51485-SP117476	62.6333	1
DO51487-SP125723	85.1667	0
DO51489-SP118083	41.7667	0
DO51490-SP125694	7.73333	1
DO51491-SP197529	17.9667	0
DO51492-SP117351	9.4	1
DO51493-SP113837	17.0667	1
DO51494-SP113865	21.0333	1
DO51495-SP117656	24.3	1
DO51496-SP197382	6.56667	1
DO51497-SP125712	10.4333	1
DO51498-SP197505	9.8	1
DO51500-SP125752	16.0667	0
DO51501-SP125731	9.8	1
DO51502-SP125714	10.3333	1
DO51503-SP125738	27.9	1
DO51504-SP125783	16.4667	1
DO51505-SP117037	11.7	1
DO51506-SP125750	35.6	1
DO51507-SP117760	85.7	1
DO51509-SP113796	17.1667	1
DO51510-SP125706	9.56667	1
DO51511-SP197515	19.7333	1
DO51512-SP125761	6.13333	1
DO51513-SP197521	13.3333	0
DO51514-SP117949	39.7	1
DO51515-SP125755	59.9667	0
DO51517-SP133674	46.3	1
DO51518-SP197398	4.3	1
DO51519-SP125795	19.3	1
DO51520-SP125689	4.63333	1
DO51522-SP125785	6.7	1
DO51523-SP125730	10.6	1
DO51524-SP125725	41.7	0
DO51525-SP125793	23	1
DO51526-SP113829	46	1
DO51527-SP125763	11.6333	1
DO51528-SP125686	77.5	0
DO51529-SP125768	9.2	1
DO51531-SP125741	42.4333	1
DO51532-SP125802	58.7	0
DO51533-SP125811	139.1	0
DO51534-SP113900	9.26667	1
DO51535-SP113875	25.4667	1
DO51536-SP125762	14.8667	1
DO51537-SP197509	16.7667	1
DO51538-SP125711	12.0333	1
DO51540-SP117722	4.7	1
DO51541-SP125737	10.8333	1
DO51542-SP197519	12.3	1
DO51543-SP125780	47.7	1
DO51545-SP197535	6.33333	1
DO51548-SP125809	72.5667	0
DO51549-SP125766	7.63333	0
